# Supplementary material for: The Functional Profile and Antioxidant Capacity of Tomato Fruits Are Modulated by the Interaction between Microbial Biostimulants, Soil Properties, and Soil Nitrogen Status
Source: Antioxidants (Basel). 2023 Feb 19;12(2):520. doi: 10.3390/antiox12020520 (PMC9951999; doi:10.3390/antiox12020520)
Supplement: Supplementary file 1 [file antioxidants-12-00520-s001.zip]

Archive with 2 entries (1 files):
- antioxidants-2179071-supplementary/
- antioxidants-2179071-supplementary/antioxidants-2179071-supplementary.xlsx
