# Supplementary material for: The Functional Profile and Antioxidant Capacity of Tomato Fruits Are Modulated by the Interaction between Microbial Biostimulants, Soil Properties, and Soil Nitrogen Status
Source: Antioxidants (Basel). 2023 Feb 19;12(2):520. doi: 10.3390/antiox12020520 (PMC9951999; doi:10.3390/antiox12020520)
Supplement: Supplementary file 1 [file antioxidants-12-00520-s001.zip › antioxidants-2179071-supplementary/antioxidants-2179071-supplementary.xlsx]

## Sheet: Table S1
Table S1. Protocol details for the determination of total phenolic and flavonoid contents , and for antioxidant and enzyme inhibitory effects.
	Assays for Total Phenolic and Flavonoid Contents
	The total phenolic content was determined by employing the methods given in the literature with some modiﬁcation. Sample solution (0.25 mL) was mixed with diluted Folin–Ciocalteu reagent (1 mL, 1:9, v/v) and shaken vigorously. After 3 min, Na2CO3 solution (0.75 mL, 1%) was added and the sample absorbance was read at 760 nm after a 2 h incubation at room temperature. The total phenolic content was…
	The total ﬂavonoid content was determined using the AlCl3 method. Brieﬂy, sample solution (1 mL) was mixed with the same volume of aluminum trichloride (2%) in methanol. Similarly, a blank was prepared by adding sample solution (1 mL) to methanol (1 mL) without AlCl3. The sample and blank absorbances were read at 415 nm after a 10 min incubation at room temperature. The absorbance of the blank wa…
	Determination of Antioxidant and Enzyme Inhibitory Effects
	Antioxidant (DPPH and ABTS radical scavenging, reducing power (CUPRAC and FRAP), phosphomolybdenum and metal chelating (ferrozine method)) and enzyme inhibitory activities (cholinesterase (Elmann’s method), tyrosinase (dopachrome method), α-amylase (iodine/potassium iodide method), α -glucosidase (chromogenic PNPG method) and pancreatic lipase (p-nitrophenyl butyrate (p-NPB) method) were determin…
	For the DPPH (1,1-diphenyl-2-picrylhydrazyl) radical scavenging assay: Sample solution was added to 4 mL of a 0.004% methanol solution of DPPH. The sample absorbance was read at 517 nm after a 30 min incubation at room temperature in the dark. DPPH radical scavenging activity was expressed as milligrams of trolox equivalents (mg TE/g extract).
	For ABTS (2,2′-azino-bis(3-ethylbenzothiazoline) 6-sulfonic acid) radical scavenging assay: Brieﬂy, ABTS+ was produced directly by reacting 7 mM ABTS solution with 2.45 mM potassium persulfate and allowing the mixture to stand for 12–16 in the dark at room temperature. Prior to beginning the assay, ABTS solution was diluted with methanol to an absorbance of 0.700 ± 0.02 at 734 nm. Sample solution…
	For CUPRAC (cupric ion reducing activity) activity assay: Sample solution was added to premixed reaction mixture containing CuCl2 (1 mL, 10 mM), neocuproine (1 mL, 7.5 mM) and NH4Ac buffer (1 mL, 1 M, pH 7.0). Similarly, a blank was prepared by adding sample solution (0.5 mL) to premixed reaction mixture (3 mL) without CuCl2 . Then, the sample and blank absorbances were read at 450 nm after a 30 …
	For FRAP (ferric reducing antioxidant power) activity assay: Sample solution was added to premixed FRAP reagent (2 mL) containing acetate buffer (0.3 M, pH 3.6), 2,4,6-tris(2-pyridyl)-S-triazine (TPTZ) (10 mM) in 40 mM HCl and ferric chloride (20 mM) in a ratio of 10:1:1 (v/v/v). Then, the sample absorbance was read at 593 nm after a 30 min incubation at room temperature. FRAP activity was expres…
	For phosphomolybdenum method: Sample solution was combined with 3 mL of reagent solution (0.6 M sulfuric acid, 28 mM sodium phosphate and 4 mM ammonium molybdate). The sample absorbance was read at 695 nm after a 90 min incubation at 95 °C. The total antioxidant capacity was expressed as millimoles of trolox equivalents (mmol TE/g extract).
	For metal chelating activity assay: Brieﬂy, sample solution was added to FeCl2 solution (0.05 mL, 2 mM). The reaction was initiated by the addition of 5 mM ferrozine (0.2 mL). Similarly, a blank was prepared by adding sample solution (2 mL) to FeCl2 solution (0.05 mL, 2 mM) and water (0.2 mL) without ferrozine. Then, the sample and blank absorbances were read at 562 nm after 10 min incubation at …
	For Cholinesterase (ChE) inhibitory activity assay: Sample solution (was mixed with DTNB (5,5-dithio-bis(2-nitrobenzoic) acid, Sigma, St. Louis, MO, USA) (125 µL) and AChE (acetylcholines-terase (Electric ell acetylcholinesterase, Type-VI-S, EC 3.1.1.7,Sigma)), or BChE (butyrylcholinesterase (horse serum butyrylcholinesterase, EC 3.1.1.8, Sigma)) solution (25 μL) in Tris–HCl buffer (pH 8.0) in a …
	For Tyrosinase inhibitory activity assay: Sample solution was mixed with tyrosinase solution (40 μL, Sigma) and phosphate buffer (100 μL, pH 6.8) in a 96-well microplate and incubated for 15 min at 25 °C. The reaction was then initiated with the addition of L-DOPA (40 μL, Sigma). Similarly, a blank was prepared by adding sample solution to all reaction reagents without enzyme (tyrosinase) solutio…
	For α-amylase inhibitory activity assay: Sample solution was mixed with α-amylase solution (ex-porcine pancreas, EC 3.2.1.1, Sigma) (50 μL) in phosphate buffer (pH 6.9 with 6 mM sodium chloride) in a 96-well microplate and incubated for 10 min at 37 °C. After pre-incubation, the reaction was initiated with the addition of starch solution (50 μL, 0.05%). Similarly, a blank was prepared by adding s…
	References
	1. Uysal, S., Zengin, G., Locatelli, M., Bahadori, M. B., Mocan, A., Bellagamba, G., De Luca, E., Mollica, A., Aktumsek, A. Cytotoxic and enzyme inhibitory potential of two Potentilla species (P. speciosa L. and P. reptans Willd.) and their chemical composition. Front. Pharmacol. 2017, 8, 290.
	2. Grochowski, D. M., Uysal, S., Aktumsek, A., Granica, S., Zengin, G., Ceylan, R., Locatelli, M., Tomczyk, M. In vitro enzyme inhibitory properties, antioxidant activities, and phytochemical profile of Potentilla thuringiaca. Phytochem. Lett. 2017, 20, 365-372.

## Sheet: Table S2
Table S2. Two-way analysis and Duncan test for carotenoid content in tomato berries of optimal (Pizzacchera) and sub-optimal (Felletti) fertility.
Source of variance	Phytoene	Phytofluene	Z-b-carotene	B-carotene	Z-carotene	All-E-y-carotene	13-z-lycopene	7-z-lycopene	9-z-lycopene	Cis lycopene	All trans lycopene
	mg/100g	mg/100g	mg/100g	mg/100g	mg/100g	mg/100g	mg/100g	mg/100g	mg/100g	mg/100g	mg/100g
Thesis(T)
LowN	3.498 ± 0.494	1.186 ± 0.090a	0.223 ± 0.136ab	0.517 ± 0.202	0.010 ± 0.010	0.071 ± 0.010a	0.170 ± 0.063	0.207 ± 0.075	0.022 ± 0.002a	0.332 ± 0.104	14.381 ± 4.364
AMF	2.566 ± 1.136	0.828 ± 0.318b	0.150 ± 0.117b	0.383 ± 0.110	0.007 ± 0.011	0.053 ± 0.017b	0.137 ± 0.059	0.147 ± 0.063	0.007 ± 0.011b	0.225 ± 0.101	10.827 ± 3.040
AMF+LowN	2.616 ± 0.378	0.833 ± 0.112b	0.155 ± 0.130b	0.558 ± 0.08	0.014 ± 0.011	0.068 ± 0.017a	0.160 ± 0.040	0.183 ± 0.039	0.013 ± 0.010a	0.286 ± 0.071	13.055 ± 2.094
AMF+T.atroviride+LowN	2.971 ± 0.682	0.953 ± 0.230b	0.166 ± 0.135ab	0.528 ± 0.214	0.015 ± 0.018	0.067 ± 0.017a	0.172 ± 0.049	0.180 ± 0.037	0.014 ± 0.010a	0.292 ± 0.072	13.567 ± 1.453
Control	3.495 ± 0.567	1.115 ± 0.204a	0.196 ± 0.133a	0.519 ± 0.169	0.010 ± 0.016	0.075 ± 0018a	0.178 ± 0.070	0.234 ± 0.102	0.016 ± 0.012a	0.341 ± 0.206	13.253 ± 5.104
Farm(F)
Pizzacchera	3.193 ± 1.076	1.033 ± 0.163a	0.291 ± 0.034a	0.508 ± 0.130a	0.009 ± 0.008	0.073 ± 0.015a	0.197 ± 0.043a	0.224 ± 0.043a	0.020 ± 0.005a	0.365 ± 0.109a	14.659 ±2 .442a
Felletti	2.729 ± 0.697	0.914 ± 0.137b	0.066 ± 0.052b	0.0542 ± 0.177b	0.014 ± 0.013	0.061 ± 0.011b	0.130 ± 0.044b	0.0157 ± 0.046b	0.009 ± 0.007b	0.225 ± 0.036b	11.374 ± 2.891b
Significance
T (df = 4) - p value	0.461	3.77e-06	0.0379	0.0671	0.5256	0.00891	0.228	0.0972	0.00129	0.1499	0.075595
F value	0.918	10272	2755	2347	0.809	3804	1463	3741	5263	1769	2261
F (df = 1) - p value	9.69e-05	0.00366	<2e-16	0.0452	0.1319	0.00413	1.38e-06	4.62e-05	8.5e-07	0.00352	0.000121
F value	17961	9297	616446	4219	2346	9035	30057	19908	31576	33383	17386
T x F (df = 4) - p value	2.58e-08	0.00403	0.2894	0.0946	0.0418	0.93821	0.631	0.35283	0.40111	0.50647	0.358688
F value	15511	4393	1283	2101	2685	0.198	0.648	1131	1030	2384	1118
Residuals (df = 50)

## Sheet: Table S3
Table S3. Two-way analysis and Duncan test for chemical assays in tomato berries of optimal (Pizzacchera) and sub-optimal (Felletti) fertility.
Source of variance	Total phenolic content	Total flavonoid content	DPPH	ABTS	CUPRAC	FRAP	Metal chelating	Phosphomolybdenum	AChe inh.	BChe inh.	Tyrosinase	Amylase
	mgGAE/g	mgRE/g	mgTE/g	mgTE/g	mgTE/g	mgTE/g	mgEDTAE/g	mmolTE/g	mgGALAE/g	mgGALAE/g	mgKAE/g	mmolACAE/g
Thesis(T)
LowN	13.1 ± 2.2	0.8 ± 0.1ab	2.4 ± 1.4	26.4 ± 4.2a	34.4 ± 4.8a	21.1 ± 1.8ab	15.2 ± 1.4a	0.9 ± 0.1	2.3 ± 0.1ab	2.6 ± 0.6	55.8 ± 4.7	0.2 ± 0.1
AMF	12.3 ± 1.6	0.8 ± 0.1b	1.4 ± 0.9	22.4 ± 3.3b	32.9 ± 3.7ab	20.1 ± 1.8ab	13.0 ± 1.6b	0.9 ± 0.1	2.4 ± 0.2a	2.6 ± 0.7	55.3 ± 3.9	0.2 ± 0.1
AMF+LowN	11.5 ± 1.3	0.9 ± 0.2a	1.5 ± 0.5	21.9 ± 2.5b	30.5 ± 2.4b	19.4 ± 0.9b	12.8 ± 2.6b	0.8 ± 0.1	2.3 ± 0.1b	2.6 ± 0.4	56.3 ± 5.5	0.2 ± 0.1
AMF+T.atroviride+LowN	12.7 ± 2.3	0.8 ± 0.1b	2.5 ± 2.9	24.7 ± 6.1ab	35.1 ± 6.2a	21.6 ± 4.9a	13.9 ± 2.5ab	0.9 ± 0.2	2.4 ± 0.1a	2.7 ± 0.5	57.4 ± 4.9	0.2 ± 0.1
Control	12.3 ± 1.5	0.9 ± 0.3a	1.5 ± 0.4	24.1 ± 4.0ab	32.9 ± 2.6ab	19.9 ± 1.3ab	13.4 ± 2.3b	0.8 ± 0.1	2.3 ± 0.1ab	2.7 ± 0.7	56.9 ± 6.1	0.2 ± 0.1
Farm(F)
Pizzacchera	13.1 ± 1.3a	0.9 ± 0.2a	1.9 ± 1.2	25.7 ± 3.4a	33.5 ± 3.6	20.2 ± 1.6	12.8 ± 2.1a	0.9 ± 0.1a	2.4 ± 0.2a	2.9 ± 0.6a	54.0 ± 3.7a	0.2 ± 0.1a
Felletti	11.7 ± 2.1b	0.9 ± 0.1b	1.8 ± 1.9	22.1 ± 4.6b	32.9 ± 5.1	20.7 ± 3.3	14.5 ± 2.1b	0.8 ± 0.1b	2.3 ± 0.1b	2.4 ± 0.5b	58.7 ± 5.1b	0.2 ± 0.1b
Significance
T (df = 4) - p value	0.052939	0.014466	0.0599	0.00309	0.0128	0.04676	0.00372	0.136	0.0286	0.966799	0.58612	0.166
F value	2447	3316	2364	4353	3399	2531	4229	2838	2861	0.14	0.712	1665
F (df = 1)	0.000161	0.015123	0.7953	1.41e-05	0.5474	0.32161	8.08e-05	0.0407	0.0133	0.000123	1.25e-06	7.39e-09
F value	15694	6165	0.068	21415	0.365	0.995	17268	4326	6410	16302	27507	41803
T x F (df = 4)	0.053047	0.000259	0.0181	0.04714	0.0313	0.00748	0.46124	0.3987	0.4088	0.319782	0.00569	0.74
F value	2446	6062	3166	2526	2801	3758	0.912	1027	1007	1194	3941	0.494
Residuals = 80
T	4	4	4	4	4
F	1	1	1	1	1
T x F	4	4	4	4	4
Residuals	50	50	50	50	50

## Sheet: Table S4
Table S4. List of metabolites revealed with the untargeted UHPLC-ESI/QTOF-MS analysis on tomato berries.
	File name	felletti_1	felletti_11	felletti_12	felletti_2	felletti_21	felletti_22	pizzacchera_1	pizzacchera_15	pizzacchera_16	pizzacchera_29	pizzacchera_30	felletti_13	felletti_14	felletti_23	felletti_24	felletti_3	felletti_4	pizzacchera_17	pizzacchera_18	pizzacchera_2	pizzacchera_3	pizzacchera_31	pizzacchera_32	pizzacchera_4	felletti_15	felletti_16	felletti_25	felletti_26	felletti_5	felletti_6	pizzacchera_19	pizzacchera_20	pizzacchera_33	pizzacchera_34	pizzacchera_5	pizzacchera_6	felletti_17	felletti_18	felletti_27	felletti_28	felletti_7	felletti_8	pizzacchera_21	pizzacchera_22	pizzacchera_35	pizzacchera_36	pizzacchera_7	pizzacchera_8
	Farm	Felletti	Felletti	Felletti	Felletti	Felletti	Felletti	Pizzacchera	Pizzacchera	Pizzacchera	Pizzacchera	Pizzacchera	Felletti	Felletti	Felletti	Felletti	Felletti	Felletti	Pizzacchera	Pizzacchera	Pizzacchera	Pizzacchera	Pizzacchera	Pizzacchera	Pizzacchera	Felletti	Felletti	Felletti	Felletti	Felletti	Felletti	Pizzacchera	Pizzacchera	Pizzacchera	Pizzacchera	Pizzacchera	Pizzacchera	Felletti	Felletti	Felletti	Felletti	Felletti	Felletti	Pizzacchera	Pizzacchera	Pizzacchera	Pizzacchera	Pizzacchera	Pizzacchera
	Treatment	LowN	LowN	LowN	LowN	LowN	LowN	LowN	LowN	LowN	LowN	LowN	AMF	AMF	AMF	AMF	AMF	AMF	AMF	AMF	LowN	AMF	AMF	AMF	AMF	AMF+LowN	AMF+LowN	AMF+LowN	AMF+LowN	AMF+LowN	AMF+LowN	AMF+LowN	AMF+LowN	AMF+LowN	AMF+LowN	AMF+LowN	AMF+LowN	AMF+T.atroviride+LowN	AMF+T.atroviride+LowN	AMF+T.atroviride+LowN	AMF+T.atroviride+LowN	AMF+T.atroviride+LowN	AMF+T.atroviride+LowN	AMF+T.atroviride+LowN	AMF+T.atroviride+LowN	AMF+T.atroviride+LowN	AMF+T.atroviride+LowN	AMF+T.atroviride+LowN	AMF+T.atroviride+LowN
	Replicate	replicate_1	replicate_2	replicate_3	replicate_4	replicate_5	replicate_6	replicate_1	replicate_2	replicate_3	replicate_4	replicate_5	replicate_1	replicate_2	replicate_3	replicate_4	replicate_5	replicate_6	replicate_1	replicate_2	replicate_6	replicate_3	replicate_5	replicate_6	replicate_4	replicate_1	replicate_2	replicate_3	replicate_4	replicate_5	replicate_6	replicate_1	replicate_2	replicate_3	replicate_4	replicate_5	replicate_6	replicate_6	replicate_1	replicate_2	replicate_3	replicate_4	replicate_5	replicate_1	replicate_2	replicate_3	replicate_4	replicate_5	replicate_6
Compound	Polyphenol Class
7,4'-Dihydroxyflavone	Flavonoids	1	1	1	1	1	1	1	1	1	1	1	1	1	1	1	300028	317525	1	1	1	1	1	1	1	175779	1	1	258303	407598	188825	1	1	1	1	1	1	212212	176935	1	175598	215538	234860	1	1	1	1	1	1
Pinocembrin	Flavonoids	1955425	2111034	1373497	4233770	1628431	1655380	4642461	1229361	1465820	1467812	1542138	2853144	1307110	1148511	5203651	4637109	4499340	1308242	1221247	930462	1208519	1986816	3003856	4055896	1398316	1348309	1096478	4824003	4774874	1628346	1287359	1034612	2773583	3220755	1245739	1557789	4407266	1406029	1751499	4789587	4558479	1672494	1269331	1181190	3826081	4448191	1017473	958736
Formononetin	Flavonoids	96562760	136988656	115311424	865936	228082	251996	1	468966	491460	1217237	975363	90140304	99354696	235063	235919	101499064	1011591	1	360107	214796	494272	902428	568701	408080	907167	100230168	119882352	125360640	104108080	105756040	283165	320122	1131440	1203272	466445	528292	619162	111529384	203465	152663	103254376	109457440	267368	676483	117156464	320807	469907	478941
Glycitein	Flavonoids	5056195	4988288	291204	5040687	1	1	1	1	5126094	6261896	1	4617170	3208146	1	1	4695562	4705474	1	5500523	4692139	1	1	1	1	4461523	4367294	1	1	4447679	4389164	1	1	1	1	1	1	4787940	4549511	4652082	5412525	4528874	4562107	1	4699691	5979019	5856614	1	1
Baicalein	Flavonoids	241699	208037	1	211470	1041150	279526	217213	390199	120244	188004	196202	1	1	439785	624011	271249	1	330223	108968	392778	132455	204895	445245	1	1	1	540051	130710	112581	230148	129953	315896	74355	1	110306	1	162195	1	390323	159537	158101	1	404223	471742	91440	282875	97903	155077
Galangin	Flavonoids	236709	208037	1	211470	1041150	492268	438480	390199	120244	188004	196202	1	1	439785	435662	271249	1	330223	108968	336392	132455	227966	445245	1	1	1	540051	130710	112581	230148	123435	232395	74355	1	110306	1	162195	1	390323	159537	158101	1	479955	152200	94544	278128	97903	155077
Butein	Flavonoids	8638058	4707363	12610175	15767400	1439749	3469951	3085806	1923858	1	1	3832385	5694022	6154083	1	11041646	3373995	5510190	3065037	1480303	5184457	1225934	1117392	1428726	466913	14065917	6254616	7692796	6914491	9403721	8367579	2920649	935903	9162828	2403799	1562644	2837632	7243098	2124432	3997912	3542846	2564846	4205019	4193942	3286899	1348500	2071107	3408677	617153
Phloretin	Flavonoids	2348104	2420096	2164319	2735451	2175089	2009769	989558	1547082	1850450	2059268	1343048	927321	1054372	1289628	827370	1816172	908711	1582934	1441964	1166849	1181646	2395334	1866092	1342483	2418534	1043233	1581263	776335	1700172	1415453	1589249	1300846	1965790	1450720	1592562	1930445	1233875	632732	2091721	2343071	1837503	681404	1638113	1462223	1968418	2174695	1355456	1239432
Pelargonidin	Flavonoids	230481	376876	208574	235110	277620	277340	1	1	1	1	279365	301568	243450	296433	326743	358952	375103	1	1	259066	211401	255728	199338	1	319028	288765	358209	357151	353556	413648	220212	228363	229921	1	216692	267081	390648	260086	326670	395414	206697	245979	1	1	1	1	1	1
Luteolin	Flavonoids	179358	1	131001	188242	118436	117137	1	1	1	1	187339	154332	414714	103063	177856	167881	125422	1	1	1	1	210132	1	1	120453	148294	181841	187669	103941	160048	1	1	215596	1	1	1	161434	154691	104724	95492	170153	169465	202856	1	153669	130460	1	1
Scutellarein	Flavonoids	179358	1	131001	188242	118436	192189	1	1	1	1	187339	154332	414714	103063	177856	167881	125422	1	1	1	1	210132	1	1	120453	148294	181841	187669	103941	160048	1	1	215596	1	1	1	161434	1	104724	95492	170153	169465	202856	1	153669	130460	1	1
Sakuranetin	Flavonoids	643265	531759	320670	594594	687414	720508	456828	234506	288359	545971	509860	517336	626086	600801	535001	388472	691832	1	225627	329976	232490	341918	302514	283595	620202	650213	584561	702690	652622	702700	209300	257314	462679	517445	232272	293039	778915	702367	732117	805241	654183	287181	364973	304639	513255	320639	251923	493317
(-)-Epicatechin	Flavonoids	244742	515999	768437	589494	1	964849	3078362	1923521	1119843	1191904	3832385	307521	6153641	558347	11034299	249731	261237	84081	1475806	5184457	883205	1117392	1429020	768933	476764	482839	7692796	6914491	377022	374126	2920906	927237	9162828	2404107	1219768	2837632	208065	438722	3997912	3524563	236191	215220	1259994	3271461	1348500	1124332	1060564	942360
Eriodictyol	Flavonoids	379403	432364	208902	337609	537163	349279	272824	1	1	133151	216737	195190	170734	1	307515	289922	183072	1	1	1	1	163285	223916	1	175661	215375	210537	214558	1	256894	1	1	1	1	1	1	238138	202023	246113	309683	1	1	126624	93690	84235	203401	1	1
Nepetin	Flavonoids	868491	1209773	895969	975694	510508	560854	924177	469432	476010	515045	515133	1073254	654527	788569	760275	1082272	1115430	275955	268946	507984	392446	321451	309859	205094	1092050	961202	457205	978628	1005822	950495	245764	421290	554385	123078	495464	595699	948821	874309	843166	271592	1153459	965336	585050	524982	950207	799154	773463	372169
6-Hydroxyluteolin	Flavonoids	748129	1170110	700260	793786	1030818	1255756	110622	1021659	1270025	373131	374475	643102	1503372	179037	2219458	1209030	706274	544321	739887	1269093	221043	863531	202148	181557	685773	736328	1041192	1992253	1177499	981459	704020	844582	1894353	1381331	1040804	197173	724684	664016	927650	977754	820706	228115	287131	212599	868827	560636	205826	639377
6,8-Dihydroxykaempferol	Flavonoids	1	1	1	1	1	1	1	1	1	1	1	1	1	1	1	1	1	1	1	1	1	439158	1	1	1	1	1	1	1	1	1	1	1	1	1	1	1	1	387933	1	1	1	431000	1	1	1	1	1
Kaempferide	Flavonoids	2052845	2546591	965799	1982927	2808364	2054589	688149	1	363048	617034	633505	1808731	1131179	621817	1437833	1007459	1100971	1731500	1261749	603804	1582195	898783	698079	1395663	809387	912100	1833608	1881407	1848961	1762432	1076180	965105	592308	1637621	1425472	1433242	1657490	912362	2021208	2141859	1111082	1891022	798026	1559924	1650566	1357319	1458909	1339845
Hispidulin	Flavonoids	558600	917647	638120	735385	181130	536959	498163	148034	183346	303903	247991	478218	158265	567103	1	263659	277714	125916	150376	374520	353546	842532	792984	421833	1	1	598314	403289	499342	542095	150725	417688	768727	177218	700305	565446	290740	328455	582307	595600	622701	427876	171994	140091	217655	656387	601351	118900
Hesperetin	Flavonoids	287397	335146	211748	1	222115	1	1	1	1	685553	314119	364407	547752	1	1	390702	369791	1	1	1	1	1	216140	1	340330	336707	1	156121	265932	1	1062583	1	1	1	1	922939	239380	240868	1	262255	1	1	1	1	1	232777	1	1
Dihydroquercetin	Flavonoids	374993	335028	280436	319995	187394	115696	200264	1	1	101543	83055	353926	110558	316720	169705	421230	329568	1	1	109676	102632	105437	136567	1	307089	365221	311193	177597	485731	541689	78905	1	105089	95171	1	161343	327334	234626	319864	389379	352491	1	1	1	1	284662	227810	1
Peonidin	Flavonoids	1951634	2546685	2242403	2511102	433756	2667648	2816480	2422738	1710602	758243	109874	1935539	2207608	2549029	2408557	1695194	2077220	2104939	1941792	1808935	1921635	2386762	136194	2291692	2813322	2296862	2123270	2256076	1770406	2638903	2022511	1653764	1694411	1323897	2206128	2038965	2173459	2728561	2703288	2135905	2034126	1925635	2680169	2278767	1319394	1629377	1650371	127580
(-)-Epigallocatechin	Flavonoids	1483723	3832037	3006504	1400816	544080	1810456	1316238	1322846	458637	566124	536313	2196384	3815099	3095289	2619196	2606779	2841204	1331331	487672	2451485	466972	1	654005	397464	2054314	2264175	3649501	1271517	3192107	3385816	1156340	1482606	730267	680035	1550462	1541968	3861917	3527132	3949124	1	2788903	2833344	1852501	1815802	451743	983946	496123	1974138
Cirsimaritin	Flavonoids	1	906913	550820	518921	512346	495864	298269	339549	580041	384605	264279	547400	282800	950808	979127	296996	855793	1	256918	367906	333368	600173	418817	266864	1	766038	921163	952641	156225	266882	435710	1	570938	594411	428012	475011	1110853	1	489494	727780	578070	522429	484440	1	548942	237701	392098	288163
Jaceosidin	Flavonoids	1762481	919973	1672147	1784256	282780	1793840	1	200088	251251	1	1	1	343177	1830247	1	1896505	237815	195190	204925	1909587	217252	267241	1681025	1829399	234208	189256	289257	1195801	1415542	1	249338	184154	312616	1700369	256714	234718	1	1	1	1910892	1	1926284	2214053	1796355	212682	1819079	1	229352
6-Prenylnaringenin	Flavonoids	267067	1	1	1	1	1	1	1	1	1	1	1	1	1	1	1	1	1	1	1	1	1	1	1	1	1	1	1	456797	465126	1	1	1	1	1	1	383186	380578	1	1	1	253609	1	1	1	1	1	1
8-Prenylnaringenin	Flavonoids	267067	202979	1	1	1	1	1	2436866	113466	3640437	1	1	1	1	1	1	1	142949	124007	1	1	1	1	1	1	1	1	1	456797	465126	1	1	1	1	118278	119977	383186	380578	1	1	1	253609	1	1	155306	1	4354536	1
Eupatorin	Flavonoids	977085	1561281	1	1	1703029	453967	581622	605443	482483	1242153	672296	880760	959274	1034323	929217	891851	916170	924506	499784	721072	450709	511022	1255180	552940	821973	942257	1835087	980132	1	1	1020592	945528	1799822	1516871	1318858	519497	1	840356	1404729	1496143	982390	731086	654094	509210	1285563	695921	1157921	923303
Tetramethylscutellarein	Flavonoids	5812481	10567873	8777819	5420844	2132820	1721227	2978883	827760	992955	1303893	1221701	9558516	10188647	1621085	4260918	7750003	8083503	987372	1032750	746240	908284	1859898	5203851	1021749	8044933	4794898	4000146	3901022	12590533	13103179	782182	689350	1305944	1404848	1089126	1114006	11104241	11094522	7515984	3171260	6771838	7046853	1357697	1138145	5257255	5173230	907816	2814790
Xanthohumol	Flavonoids	437363	429868	751652	363478	860950	785659	302784	1466896	795158	1113928	1074313	175478	261783	919537	539014	839404	193494	630809	864387	1408013	411006	464527	830714	764403	403582	380321	338219	523790	703694	147711	698153	986474	662257	629800	1090791	905641	181740	170838	518171	646874	148777	140714	1277502	1196010	1166115	654724	769632	700392
Gardenin B	Flavonoids	1357280	419881	339945	1	1	764972	183488	1504920	1593489	759662	1023134	1	1221460	902961	1	1	303942	795425	399341	916459	1131031	519432	379949	771209	419350	308613	126626	1775366	1	451237	1625335	1474649	1398393	147345	752565	575329	1	1	178196	152229	149409	1	996708	927898	798212	823233	869109	820739
5,6-Dihydroxy-7,8,3',4'-tetramethoxyflavone	Flavonoids	418020	505419	247215	356660	2188454	1436674	437749	2620500	277717	2775809	1808369	345505	413179	543646	283156	251147	299322	2033570	2219754	217991	1690891	2029437	1646281	2200409	223228	235950	391494	318758	238106	251925	1186835	153761	321523	156186	143687	136703	353215	289117	552009	557223	276347	279398	181726	185832	263744	154377	1881147	1891971
Pelargonidin 3-O-arabinoside	Flavonoids	493046	329292	1	688325	358570	244330	1	1	1	1	1	1	1	323661	306345	1	169794	1	1	1	1	209428	161465	1	154293	163452	280763	274229	1	264185	143673	1	142599	135782	1	188088	1	278677	215091	267117	1	157481	148199	1	1	1	142858	1
Daidzin	Flavonoids	1308047	640613	1	1	1	1	1	333145	388918	2109378	1848331	1	1	1	1	1	1	229502	244933	274287	531023	680798	785015	1	1	1	1	1	1	1	1	1	1503060	1305594	731806	758648	1	1	514991	561949	1	1	502800	477562	1264472	588049	923484	414406
6-Geranylnaringenin	Flavonoids	1552345	653500	1538045	2026903	761801	2681897	3876375	2542596	4980347	386626	1907805	1207321	348015	2679071	2861594	1022603	1209366	2427201	3010903	3625742	494154	2322403	1738508	2796451	3451285	747410	2072811	2498242	731893	4025866	2483314	334683	1805379	1561359	2632050	2423438	1184388	1188135	437110	2447798	622469	536352	2946241	185662	1770363	155469	2275132	2525982
Kaempferol 3-O-rhamnoside	Flavonoids	1	1	1	1	401814	399488	370807	1	1	1	1	1	1	269417	1	1	1	1	1	1	278400	1	1	299323	1	1	319688	1	251609	1	278936	1	1	306847	1	311524	236218	1	453123	1	1	1	335858	1	1	1	1	1
Apigenin 7-O-glucoside	Flavonoids	1	104121	102809	1	1	1	95140	1	3964102	1	3344796	1	98218	102699	1	114535	106025	2467795	2791586	134625	2982670	3442169	119587	1	395564	124012	116769	131625	1	140572	1	111332	2873595	129483	122034	125562	98111	96701	120279	88826	103980	105121	3344981	2997043	1	114846	1	124522
3-Methoxysinensetin	Flavonoids	1	1	1	1	1	1	1	1	1	1958315	1214189	1	1	1	1	1	1	1	1	1	1	394765	396348	1	1	1	1	1	1	1	1	1	236510	1076320	1	350741	1	1	1	1	1	1	1	1	302521	1	1	1
Naringenin 7-O-glucoside	Flavonoids	231739	362572	255484	186887	260466	284010	1	113280	150118	319181	246044	545708	298807	232657	287620	456726	337278	1	1	107091	1	1	1	1	351565	218731	133558	303314	464792	481067	1	1	257681	157161	120988	157833	535197	266806	1	189218	173671	170059	107781	1	1	1	122900	1
Naringin 4'-O-glucoside	Flavonoids	231739	362572	255484	186887	260466	284010	1	113280	150118	1	1	545708	298807	232657	287620	456726	337278	1	1	107091	1	1	1	1	351565	218731	133558	303314	464792	481067	1	1	257681	157161	120988	157833	535197	266806	1	189218	173671	170059	107781	1	1	1	122900	1
3-Hydroxyphloretin 2'-O-glucoside	Flavonoids	231739	239088	255484	186887	265645	299788	1	513852	670447	894011	844933	626914	281955	232657	318181	456726	403989	398735	439608	294444	353345	1	550246	343485	409068	218731	133558	303314	464362	481067	313560	274947	147599	772203	418074	489996	534900	266806	1	189218	176333	170059	447188	486504	806619	637449	448866	402662
Phloridzin	Flavonoids	1	1	1	1	99100	90159	319351	1350493	1954853	6502657	5704053	1	1	1	1	239275	1	691543	1084584	681165	851573	1483917	1525692	579039	228988	1	1	131863	124003	134576	822504	902875	3559405	2980442	1192662	1591650	91145	1	1	1	1	1	1472884	1517951	2288529	2370142	2347212	716678
Cyanidin 3-O-arabinoside	Flavonoids	1	1	1	1	495574	1	1	1	1	524266	412319	1	1	1	1	1	1	1	1	1	1	1	1	1	1	1	1	1	1	1	1	903975	326030	1	1	1	1	1	1	1	1	1	1	1	2289997	1	1	1
3-Methoxynobiletin	Flavonoids	1	134385	1	94312	1	266441	1	624691	797848	1795826	1556430	1	1	298786	227509	1	1	465625	626705	448155	372211	925021	839048	293873	1	1	1	263578	1	1	403277	1164755	1757148	1482197	476448	749498	1	1	1	325396	1	1	549308	555916	810074	776228	548570	359253
6''-O-Acetyldaidzin	Flavonoids	1	1	1	1	1	1	1	803480	909621	1064416	1010997	1	308378	1	1	1	260731	487996	597320	871931	1	890949	1	576324	1	243446	1	1	1	1	696754	672232	1083655	986254	1	1125348	1	1	1	1	1	1	686612	622853	334470	256692	728778	738342
(-)-Epicatechin 3-O-gallate	Flavonoids	1	1	1	1	1	1	1	1	144417	201264	1	1	1	1	1	1	1	1	1	1	1	1	1	1	1	1	1	1	1	1	1	1	1	1	1	1	1	1	1	1	1	1	1	1	1	1	1	1
(-)-Epigallocatechin 3-O-gallate	Flavonoids	75294	105167	1	80255	107247	83774	1	1	1	71158	1	75590	1	1	1	1	69234	1	1	1	1	84940	1	1	1	1	79114	1	79900	88215	1	1	96302	92972	1	1	1	79683	67566	72616	1	1	68909	1	1	1	1	1
Glycitin	Flavonoids	1	1	1	1	1	108599	1	1	1	1	1	1	1	1	1	1	1	1	1	1	1	1	1	1	1	109479	1	1	1	1	1	1	1	1	1	1	1	1	1	1	233814	1	1	1	1	1	1	1
Apigenin 7-O-glucuronide	Flavonoids	1	1	1	1	1	1	1	1	1	1	1	1	1	95530	1	1	1	1	1	1	1	1	1	1	1	1	1	1	1	1	1	1	72278	71661	1	1	1	1	1	1	1	1	1	1	1	1	1	1
Petunidin 3-O-rhamnoside	Flavonoids	1	1	1	1	1	1	1	1	1	1	1	107669	93119	127621	168557	113228	111415	1	1	1	1	1	1	1	86749	1	1	129998	243791	301541	1	1	1	1	1	1	94051	114051	1	1	1	1	1	1	1	1	1	1
Myricetin 3-O-arabinoside	Flavonoids	1	104759	79582	1	84858	1	1	1	1	1	1	69902	77455	95530	74779	1	68036	1	1	1	1	87935	1	1	1	66113	103115	94414	86120	94088	1	1	72278	66399	1	1	76233	82620	87493	85542	1	1	1	1	1	1	1	1
Pelargonidin 3-O-galactoside	Flavonoids	1	1	1	1	1	1	1	122445	1	1	1	1	1	1	1	1	1	1	1	1	1	1	1	1	1	1	1	1	1	1	1	107338	1	1	1	1	1	1	1	1	1	1	1	1	1	1	1	1
Kaempferol 7-O-glucoside	Flavonoids	1	1	1	1	1	1	1	1	1	1	1	1	1	1	1	1	1	1	1	1	1	1	1	1	1	1	1	1	1	1	1	1	1	244858	1	1	1	1	1	1	1	1	1	1	101826	1	1	1
Dihydroquercetin 3-O-rhamnoside	Flavonoids	1	1	1	1	1	1	1	1	1	359883	1	1	1	1	1	1	1	1	1	1	1	1	1	1	110362	133953	1	1	1	1	1	1	1	1	1	1	1	101951	1	1	1	1	1	1	1	1	1	1
6''-O-Acetylgenistin	Flavonoids	1	362572	1	1	260466	332995	1	1	1	142656	139825	1	1	232657	290323	1	337278	1	1	1	1	1	1	1	1	218731	1	303049	397989	481558	1	1	1	1	1	1	369447	312616	1	189218	176333	170059	1	1	1	1	1	1
Chrysoeriol 7-O-glucoside	Flavonoids	1679980	1719272	1429766	1542492	2006740	2211821	1694887	1704526	664116	1409223	453051	1849865	1812033	1668766	1864806	1745901	2033761	802763	1450722	781808	1783834	2011213	1494440	1775426	1775740	2009619	1674474	1640028	1730008	1	1715082	1545581	791414	1709393	1508579	1763733	1	1036247	2226222	885786	2581179	1827357	2114311	694680	1276315	1233136	1316669	1602111
Luteolin 7-O-glucuronide	Flavonoids	1	105183	1	1	1	1	1	1	1	1	1	1	1	1	1	1	1	1	1	1	1	1	1	1	1	1	1	1	72164	81370	1	1	73133	1	1	1	1	1	1	74122	1	1	77897	1	1	1	1	1
Delphinidin 3-O-galactoside	Flavonoids	1	232408	1	1	1	184036	1	127162	200552	359860	363088	208973	1	455745	507032	1	152084	1	1	185465	93336	98927	119973	1	288388	1	1	420382	425353	489057	1	99627	384151	250804	167749	225720	261369	222006	1	1	1	1	211372	199301	1	141358	318200	1
Delphinidin 3-O-glucoside	Flavonoids	1	232408	1	1	1	184036	1	127162	200552	359860	363088	208973	1	455745	507032	1	152084	1	133918	185465	93336	98927	119973	1	288388	1	1	420382	425353	489057	1	99627	384151	250804	167749	225720	261369	222006	1	1	1	1	211372	199301	150142	141358	318200	1
Myricetin 3-O-rhamnoside	Flavonoids	108453	210066	233354	98417	1	1	1	115548	152674	253433	262745	186150	190836	287421	297308	174230	146890	1	1	155051	1	98927	114177	1	250680	157592	135784	263278	343152	409820	1	93990	265347	194835	143259	184151	236207	204354	1	108851	1	1	188742	175877	101826	1	268539	1
6''-O-Acetylglycitin	Flavonoids	1	1	1	1	1	1	1	1	345570	792176	689106	1	1	1	1	1	1	1	1	1	1	1	1	1	1	1	1	1	1	1	1	1	526632	488696	1	1	1	1	1	1	1	1	1	1	622014	309368	1	1
Kaempferol 3-O-acetyl-glucoside	Flavonoids	1	1	1	1	1	1	1	1	1	1	1	1	1	1	1	1	1	1	1	1	1	1	1	1	110362	133953	1	1	1	1	1	1	1	1	1	1	1	101951	1	1	1	1	1	1	1	1	1	1
Myricetin 3-O-galactoside	Flavonoids	75294	105167	1	1	1	1	1	1	1	1	1	75590	85395	1	1	1	69234	1	1	1	1	1	1	1	1	1	1	75351	79900	88215	1	1	1	1	1	1	91245	79683	1	1	1	1	1	1	1	1	1	1
Petunidin 3-O-galactoside	Flavonoids	1	1	1	1	1	1	1	1	1	1	1	1	1	1	1	1	1	1	1	1	1	1	1	1	1	1	1	1	1	1	1	1	332251	286199	1	1	1	1	1	1	1	1	1	1	286897	1	1	1
6''-O-Malonyldaidzin	Flavonoids	1349791	1404322	1221718	1233514	1621116	1728161	1454170	1363653	583628	1195048	442056	1529421	1517548	1352440	1516391	1414174	1667049	701062	1187442	720236	1557978	1656950	1224765	1547646	1486491	1625805	1355093	1315043	1367295	701122	1368003	1236359	702406	1330424	1298310	1505460	728382	881224	1844703	753424	2047060	1464414	1774357	613205	1049850	988742	1093965	1367408
Malvidin 3-O-glucoside	Flavonoids	1	1	127025	1	193860	206420	1	1	1	314394	282413	231239	216289	234528	202183	1	1	1	1	1	1	1	1	1	166054	149470	217854	235371	200212	278451	1	1	360889	312199	1	141414	188219	1	150714	171667	1	162481	1	1	1	1	122139	1
Petunidin 3-O-(6''-acetyl-galactoside)	Flavonoids	1	104089	1	1	1	1	1	1	1	1	1	1	1	1	1	1	1	1	1	1	1	1	1	1	1	1	1	113558	132990	139540	1	1	1	1	1	1	1	1	1	1	1	1	1	1	1	1	1	1
Malvidin 3-O-(6''-acetyl-glucoside)	Flavonoids	2763158	693500	756862	2509814	2951912	2685077	3110495	2913639	2763436	2668256	2110667	906576	669140	3047768	2580150	711510	2912786	2800188	2870282	2872024	2939546	2717488	2603162	3024482	3072243	3085185	2658653	2614044	708143	305370	2869991	3008751	2541736	2580882	2950975	2923276	329834	332447	2631836	2486473	1236735	737483	2970662	2699800	592138	2321811	2870716	2906514
5,3',4'-Trihydroxy-3-methoxy-6:7-methylenedioxyflavone 4'-O-glucuronide	Flavonoids	1	1	1	1	519027	302377	1	301064	377474	387874	411526	1	1	247326	277515	1	1	1	1	1	260001	261258	217186	1	1	1	311845	1	1	1	200384	214860	362762	305395	1	195133	1	1	1	1	1	1	297895	195183	1	1	245701	212422
Pelargonidin 3-O-(6''-malonyl-glucoside)	Flavonoids	1	1	1	1	1	1	1	1	862012	1	1	1	1	1	1	1	1	1	1	1	1	1	1	1	1	1	1	1	1	1	895893	929594	1	1	1	1	1	1	1	1	1	1	1	1	1	1	1	1
Malvidin 3-O-(6''-acetyl-galactoside)	Flavonoids	2763158	1	1	2509814	2951912	2685077	3110495	2913639	2763436	2668256	2110667	1	1	3047768	2580150	1	2912786	2800188	2870282	2872024	2939546	2717488	2603162	3024482	3072243	3085185	2658653	2614044	1	1	2869991	3008751	2541736	2580882	2950975	2923276	1	1	2631836	2486473	1	1	2970662	2699800	1	2321811	2870716	2906514
Jaceidin 4'-O-glucuronide	Flavonoids	282872	284267	239181	277387	432312	276033	153161	261943	329600	337253	355426	364890	389771	223359	249593	1	218426	134051	140314	208479	238529	246484	211695	208447	216260	1	268802	243717	235804	282566	189515	198053	318219	287527	200102	189708	346904	335840	187691	212545	1	1	267226	189907	292694	191726	234306	201382
Procyanidin dimer B1	Flavonoids	355128	284311	316194	244945	365987	432966	292680	332110	1	242820	1	389781	293339	267435	320864	293043	323155	1	242291	1	308229	339730	313146	321216	306628	333698	255140	250373	298732	1	294087	268548	1	278381	246951	272501	1	1	333051	1	563281	298079	340598	1	233691	203981	1	249402
Vitisin A	Flavonoids	1	136117	1	1	1	339340	1	1	1	1	1	1	129078	1	1	1	1	1	1	1	1	1	1	1	1	1	1	151087	190397	213460	1	1	1	1	1	1	128889	1	1	1	1	1	1	1	1	1	1	1
Cyanidin 3-O-(6''-p-coumaroyl-glucoside)	Flavonoids	1	1	1	1	1	1	396904	1	1	163982	171327	1	123614	190766	194384	108774	1	305114	291933	296923	324569	1	1	315317	163202	1	1	169520	246295	307568	1	305004	1	1	1	1	1	1	1	1	1	1	1	1	1	1	181157	1
Apigenin 6,8-di-C-glucoside	Flavonoids	1250079	772192	864553	347387	1	1	1	1	1	1	758818	690354	652694	512024	1064049	580620	553213	1	1	1	1	352830	1	1	864854	553621	463883	935179	1210251	1456240	1	1	868930	628039	1	1	877869	722787	1	1	1111054	1246346	1	1	1071556	1001921	1	1
Luteolin 7-O-(2-apiosyl-glucoside)	Flavonoids	1	386674	1	1	1	1	1	1	1	1	1	1	399347	1	1	1	1	1	1	1	1	1	1	1	1	1	1	418505	477328	591814	1	1	1	1	1	1	369565	1	1	1	1	1	1	1	1	1	1	1
Naringin	Flavonoids	1	1	1	1	1	1	1	1	1	1	1	1	1	1	1	1	1	1	1	1	1	1	1	1	1	1	1	1	1	1	1	1	1	1	1	1	1	1	1	1	1	1	1	1	1	1	1	1
Cyanidin 3-O-(6''-dioxalyl-glucoside)	Flavonoids	1680784	263523	292875	1672411	273141	1631868	250010	214831	460180	211537	455005	1729046	2041903	246288	220054	1994738	277602	1382058	249117	514316	1446952	238454	220682	247899	303546	2264098	263006	233971	259748	2102795	1579211	1583979	507282	314483	232618	221122	568375	608454	262109	491295	224957	1999231	352102	581553	189413	258703	245979	279821
Didymin	Flavonoids	1	1	1	1	1	1	1	1	1	1	1	111398	141960	1	1	1	1	1	1	1	1	1	1	1	1	1	1	1	1	1	1	1	1	1	1	1	1	1	1	1	1	1	1	1	1	1	1	1
Peonidin 3-O-rutinoside	Flavonoids	7369241	7734832	6663188	4411917	5027157	5443212	9712584	6493544	5056307	5522388	6070538	5531906	3293534	5308279	4286038	4844484	4299780	6525314	7131939	5415730	7233960	5070587	5137495	4554917	5668378	5590163	4331323	4890805	5477114	4326580	6064089	5306820	13809284	13885871	4294312	5201345	3167811	4237409	3953796	5777604	4756358	5205480	6218940	5021759	5278476	4496881	5422733	5857262
Hesperidin	Flavonoids	1963168	7658183	4904254	1107798	6276640	4906648	6380837	1	1	5927024	3996547	4306591	6713455	5429246	1	7030144	8123832	1	1	5647403	5698847	4318190	8316428	1	9566330	7157785	18779036	8415723	9058082	10398360	1	1	5588975	7532531	7505299	5548359	5739446	6447623	6462795	649947	6967446	8543341	5861494	4832254	7218464	1514677	5978209	4818881
Myricetin 3-O-rutinoside	Flavonoids	1	1	1	1	1	1	1	697991	1	108954	117933	1	1	240459	246681	1	1	1	497816	1	1	1	1	1	1	1	1	1	1	1	673148	1	139318	1	1	81933	1	1	1	1	1	1	86381	85971	1	1	197354	1
Delphinidin 3,5-O-diglucoside	Flavonoids	2113217	5013357	5734779	1986757	2551136	3310674	1417960	2464426	3167925	4289396	4496454	1	4139727	7040125	7332431	4158234	1	1151091	1718163	3167677	1876645	2048351	2127597	1134043	5816549	1	2894510	6104537	8950660	9717599	1595163	1966875	4763080	3418339	2683157	3832536	5462171	1	2198091	2449762	1910563	1	3554210	3600705	1974744	2697077	5928492	1419840
Peonidin 3-O-(6''-p-coumaroyl-glucoside)	Flavonoids	872253	802399	866311	690015	2550877	3310674	1417960	6414697	5016030	4289396	4496454	932481	686300	7020769	7309787	723763	3464137	6520156	6866343	5795561	1876645	2048351	2127597	4549623	708125	884327	2872689	6104537	701191	248431	6064089	1	4763080	856233	2683157	3832536	5453893	4659244	2195619	2449762	1285626	742516	3554210	3600705	638723	2697077	5928492	1419840
Cyanidin 3-O-(6''-caffeoyl-glucoside)	Flavonoids	3293478	6992373	7772164	3158203	3976254	5087614	2523370	3937100	4877487	7265786	7586775	6121053	5871649	9400590	9702840	5654993	4677146	1931514	2825539	4881929	3075548	3320100	3446625	1907569	7971210	5052269	4205367	8453810	11562723	12845798	2636238	3133327	7527421	5366001	4227809	5730393	7853725	6493909	3535801	3806440	3065362	2975365	5462836	5639522	3220596	4329956	8311653	2353883
Petunidin 3-O-(6''-p-coumaroyl-glucoside)	Flavonoids	85807	341121	418018	77219	83283	151595	1	83434	138577	269383	288174	274464	237818	421989	414047	232757	174371	1	1	123820	1	1	1	1	425273	187342	1	320146	724109	826049	1	1	294247	169590	90381	185107	390633	285525	1	1	1	1	173749	187185	1	149110	435606	1
Kaempferol 3,7-O-diglucoside	Flavonoids	3828348	8717097	9878983	3631385	4628394	5969261	2722842	1345733	5719823	8035172	8397581	7617427	7247935	12042929	12505218	7177381	6059069	2157353	1	5717751	3473809	3772066	3921937	2131163	10052697	6120489	5081174	10522471	15171516	16548087	1284021	870156	8679636	6216455	4894072	6838325	9606498	8100657	3980881	4440964	3503094	3399624	6401496	6544115	3651903	4957440	10527499	2649966
Isorhamnetin 3-O-glucoside 7-O-rhamnoside	Flavonoids	1	201386	245353	1	1	1	1	1	1	1	1	167690	145614	1	1	146223	110604	1	1	1	1	1	1	1	253617	114454	1	1	413672	497251	1	1	1	1	1	1	230029	168477	1	1	1	1	1	1	1	107451	1	1
Cyanidin 3-O-rutinoside	Flavonoids	1	145945	158587	1	1	1	1	1	1	1	1	118971	123614	1	1	1	1	1	1	1	1	1	1	1	163202	1	1	1	227173	293373	1	1	1	1	1	1	166272	136634	1	1	1	1	1	1	1	1	1	1
Apigenin 7-O-diglucuronide	Flavonoids	1	1	1	1	1	1	1	1	1	1	1	1	1	111741	94057	1	1	1	1	1	1	1	1	1	1	1	1	1	105389	140237	1	1	1	1	1	1	1	1	1	1	1	1	1	1	1	1	115669	1
Pelargonidin 3,5-O-diglucoside	Flavonoids	1104397	3150583	3758118	997705	1423008	1986561	554434	1408367	1898591	2379839	2478574	2717530	2492441	4984322	4908195	2627415	2049253	507978	870584	1879176	925331	1047414	1082403	431403	3737451	1	1596953	3895587	6231433	6629339	785839	1071430	2752502	1901530	1471884	2367948	3338740	2873379	1102177	1308938	936182	905909	2121714	2119960	973105	1425967	3911359	616327
Quercetin 3-O-rutinoside	Flavonoids	3828348	8717097	9878983	3631385	4628394	5969261	2722842	1	1	8035172	8397581	7617427	7247935	12042929	12505218	7177381	6059069	1	1	1	3473809	3772066	3921937	2131163	10052697	6120489	5081174	10522471	15171516	16548087	1	1	8679636	6216455	4894072	6838325	9606498	8100657	3980881	4440964	3503094	3399624	6401496	6544115	3651903	4957440	10527499	2649966
Quercetin 3-O-(6''-acetyl-galactoside) 7-O-rhamnoside	Flavonoids	318205	974364	1159848	302106	103182	1	1	1	1	1	645717	833986	772011	1439537	1484327	817781	632457	1	1	1	274992	292537	319089	1	1134430	619284	499638	1194637	1832361	2025008	1	1	772204	557930	414579	1	1000730	879281	328154	407484	277620	273022	1	1	290464	418111	1045723	1
Cyanidin 3-O-sambubioside	Flavonoids	257507	783431	922834	243716	1	1	123510	1	1	485983	520833	670859	622779	1159526	1205899	654927	499078	1	1	1	222764	239907	260862	1	911261	494828	402496	961408	1505849	1632673	1	1	616845	448751	1	1	809168	704900	266310	328350	228373	225166	1	1	238708	340561	843095	1
Luteolin 7-O-diglucuronide	Flavonoids	1	1	1	1	1	1	1	1	1	1	194069	1	1	1	1	1	1	1	1	1	1	1	1	1	1	1	1	1	1	244837	1	1	1	1	1	1	334244	351380	1	1	1	1	1	1	1	1	1	1
Naringin 6'-malonate	Flavonoids	3666233	3220063	2816140	2691980	1	1	1	1	3372999	1	3150824	2759514	3317296	1	1	3341366	3052993	3884597	1	4246940	1	1	1	1	3709952	3326784	1	1	3219527	2979161	1	1	1	1	1	1	114122	4158504	1	3118728	3136965	3386557	1	3978316	3288544	3237749	1	1
Luteolin 7-O-(2-apiosyl-6-malonyl)-glucoside	Flavonoids	1	1	1	1	1	1	4729151	3360144	72698	1	108052	1	1	3658030	1	1	1	3557266	3721045	95468	1	1	3518488	4117775	1	1	1	1	1	1	3966086	4064288	1	1	1	1	221045	267635	1	80771	1	1	1	93140	1	1	3834480	1
Spinacetin 3-O-glucosyl-(1-6)-glucoside	Flavonoids	1	135830	1	1	1	1	1	1	1	1	1	1	1	1	1	125188	1	1	1	1	1	1	1	1	1	179699	1	1	1	1	1	1	1	1	1	1	256333	286742	1	1	1	1	1	1	1	1	1	1
(-)-Epicatechin-(2a-7)(4a-8)-epicatechin 3-O-galactoside	Flavonoids	1	1	1	1	1	1	1	1	197179	1	148077	1	1	1	1	1	137997	1	1	274918	1	1	1	1	1	200863	1	1	1	136499	1	172334	142240	1	1	1	289891	401367	1	179007	1	1	1	191458	1	1	1	147183
Cyanidin 3-O-xylosyl-rutinoside	Flavonoids	1	1	1	1	1	1	1	1	1	1	94969	1	1	1	1	1	1	1	1	1	1	1	1	1	1	1	1	1	1	1	1	1	1	1	1	1	113778	193744	1	102273	1	1	1	97291	1	1	1	1
Cyanidin 3-O-sambubioside 5-O-glucoside	Flavonoids	740295	1665559	1557841	719579	1012871	1374785	545482	899150	1190406	1705837	1642828	1340002	1055913	1960149	2009562	954078	976348	1	572258	1310465	659218	684316	556905	1	1830554	1282137	1302316	2143556	2135816	2795030	659331	1034548	1958669	1558526	1122287	1530347	1790465	1657650	954708	1318446	877069	909579	894450	812439	572986	834769	2113369	562596
Narirutin 4'-O-glucoside	Flavonoids	1	1	1	1	1	1	1	1	157583	1	138487	1	1	1	1	81917	1	136143	1	131065	1	1	1	1	1	114997	1	1	103957	126395	1	1	108783	1	1	1	260699	415810	1	163198	1	1	1	140096	1	1	1	1
Rhoifolin 4'-O-glucoside	Flavonoids	1	1	1	1	1	1	1	1	1	1	1	1	1	1	1	1	1	1	1	163542	1	1	1	1	1	1	1	1	1	1	1	1	1	1	1	1	170191	236619	1	144490	1	1	1	174441	1	1	1	1
Kaempferol 3-O-glucosyl-rhamnosyl-galactoside	Flavonoids	1198392	1372314	1	1144529	1400677	1445756	2093524	1355373	1316324	1341818	1017958	1278263	1	1310104	1168569	1372685	1265213	1237104	1215172	1613855	1470599	1046643	1125648	1487499	1	1	1128318	1210589	1181101	1218226	1380746	1234377	1044316	1158987	1381976	1364304	1667880	1597506	1235452	1250848	1421814	1	1267322	1390602	1050405	1053378	1303078	1411786
Cyanidin 3-O-glucosyl-rutinoside	Flavonoids	2662993	2990067	3041728	2529677	3084157	3194706	4608326	2972221	2877259	2972496	2308685	2809984	2488132	2897309	2671756	3029806	2779516	2719216	2719749	3530564	3252427	2353123	2473547	3245286	3364801	3276955	2548135	2698898	2649640	2693392	3031128	2754226	2322354	2563393	3017887	3009089	3656396	3518001	2670666	2721840	3134635	2769998	2825700	3044620	2352176	2325435	2873909	3114576
Quercetin 3-O-xylosyl-rutinoside	Flavonoids	708185	1745640	1625045	652974	1079721	1434200	584454	941280	1244852	1736479	1680835	753243	646100	2045646	2085742	824700	713779	157568	600280	1366568	705173	726805	591786	894181	1908465	897146	1364447	2199469	2208218	2887415	695189	1087173	2017394	1592823	1165446	1594221	1848650	1721564	1012206	1394803	817335	713727	946260	848527	605858	601338	2176063	590090
Kaempferol 3-O-(2''-rhamnosyl-6''-acetyl-galactoside) 7-O-rhamnoside	Flavonoids	1	100610	1	1	1	1	1	1	1	1	1	1	1	119533	135485	1	1	1	1	1	1	1	1	1	1	1	1	136425	133001	205478	1	1	1	1	1	1	101742	1	1	1	1	1	1	1	1	1	1	1
Kaempferol 3-O-sophoroside 7-O-glucoside	Flavonoids	1	260062	1	1	1	1	1	483036	190331	713309	620167	315677	228058	171973	193689	1	1	1	239382	1	1	1	205983	1	1	1	1	1	273782	298984	516489	1	324915	232091	199725	222059	1	1	1	1	148299	1	80616	1	1	1	252640	1
Quercetin 3-O-glucosyl-rhamnosyl-galactoside	Flavonoids	1	260062	1	1	1	1	1	1	1	713309	620167	315677	228058	171973	193689	1	1	1	1	1	1	1	205983	1	1	1	1	1	273782	298984	1	1	324915	232091	1	222059	1	1	1	1	148299	1	1	1	1	1	252640	1
Theaflavin 3,3'-O-digallate	Flavonoids	1	1	1	1	1	1	1	1	1	1	185050	1	1	1	1	1	1	1	1	1	1	1	1	1	1	1	1	1	1	118055	1	1	1	1	1	1	174679	195185	1	1	1	1	1	123598	1	1	1	1
Prodelphinidin trimer C-GC-C	Flavonoids	358877	229798	184945	372980	1	1	1	1	1	1	1	436826	504694	1	1	363794	430182	1	1	1	1	1	1	1	467076	473545	1	1	320748	1	1	1	1	1	1	1	1	381545	1	561836	443768	557534	1	1	660704	1	1	1
Prodelphinidin trimer GC-GC-C	Flavonoids	149800	1	1	147275	1	1	129446	1	98502	345090	178107	166507	189670	1	102452	140918	166291	1	1	110699	1	251115	251540	1	175557	178874	163473	168606	137241	142736	1	1	111413	309951	207570	252804	137795	148629	220865	189843	169330	203648	265001	121115	244785	221898	203787	1
Patuletin 3-O-(2''-feruloylglucosyl)(1-6)-[apiosyl(1-2)]-glucoside	Flavonoids	1	1	1	1	1	1	1	1	1	1	1	1	1	1	1	1	1	1	1	1	1	1	1	1	1	1	1	1	1	1	1	1	1	1	1	1	141534	111644	1	1	1	1	1	1	1	1	1	1
Spinacetin 3-O-(2	Flavonoids	1	1	1	1	1	1	212210	1	1	1	171887	1	1	1	1	1	1	1	1	1	1	1	1	1	1	136094	1	1	1	126919	1	1	105980	1	145227	1	258025	266007	1	145886	1	1	1	135116	1	1	1	1
Cyclolariciresinol	Lignans	2503641	2658106	2695136	2413931	2647027	2593029	1951346	2295219	2176547	2148697	2079079	2672962	2625636	2610623	2554542	1	2550729	2267510	2306693	1812985	1721766	2378000	2350268	1681511	1	1	2338129	2560912	2574116	2363657	2344977	2348525	2178146	2148754	1762448	1763681	2363161	1	2425743	2250424	2465744	2529806	2511920	2470195	2278143	2266502	1855007	1923224
Anhydro-secoisolariciresinol	Lignans	2500250	881557	1581559	2347597	2274685	1847514	1747929	1183525	2224176	1554704	1468450	313873	192810	1284915	1198858	1270682	1452148	939176	1310683	1813175	2110091	2617942	1939555	1680485	508052	1610812	201284	166780	560395	454330	810142	889798	891900	868853	2333758	2302229	520804	253858	2012551	172642	1561086	1	1041623	2611740	3322805	2783189	1640823	2297502
Sesamin	Lignans	466680	1098556	800393	424717	749166	824282	532052	587052	2497287	1	689787	555645	1831708	957260	345872	1245078	1368537	2092702	2459320	1398384	825640	987973	1013830	457149	1832152	316753	387265	1568605	1836613	2109592	2207403	2237631	1	669258	251334	913059	1499740	1470546	1148688	1136480	1071049	1071494	1047160	894300	437319	752397	741204	656311
Episesamin	Lignans	466680	1098556	800393	424717	749166	824282	509472	587052	2497287	1	689787	555645	1831708	957260	345872	1245078	1368537	2092702	2459320	1398384	825640	987973	1013830	457149	1832152	316753	387265	1568605	1836613	2109592	2207403	2237631	1	669258	251334	913059	1499740	1470546	1148688	1136480	1071049	1071494	1047160	894300	437319	752397	741204	656311
Conidendrin	Lignans	1589474	980167	684539	1448753	472727	675812	230212	1	398937	1111328	1041693	843932	1231726	1240494	828897	646290	803486	1	1	619420	736233	1292275	1505228	600942	930607	1036481	995588	987038	485183	1238003	470708	469590	724985	653640	765931	735354	884214	949177	1044052	1956958	1464578	1449935	661087	489916	1	1273592	568431	663572
7-Hydroxymatairesinol	Lignans	3003980	928282	1850489	2778199	1997168	538039	1080661	342381	362218	701504	2560691	850400	1725809	1320249	858713	809543	863814	315454	224937	544680	761366	3335054	3363838	1295453	925604	1047114	995588	987038	943496	1143453	287926	318844	2691311	2713668	912842	145819	859718	961804	1014213	2076543	3390265	2184348	400980	368213	158609	3583491	574095	1671392
Matairesinol	Lignans	3819756	453398	329714	3447182	687702	618570	395256	490632	528984	1307032	1332475	316385	3666415	2639837	1	411464	419177	764874	728721	804004	436052	1548893	1840041	976810	513629	1	155565	484577	427034	411506	960945	740861	540049	1935091	358707	1598799	537056	494465	198532	501608	2904081	3029826	673512	567630	2244058	469696	877250	366857
Secoisolariciresinol	Lignans	2297565	465276	1	2379792	2389297	2130431	1738736	967578	2142289	1146670	1797866	1359813	1882493	1340425	1560448	1340511	1482169	1795130	1465238	1903579	2228480	2804827	2401120	1649940	1431128	1671404	1651666	1430353	1255176	1126156	1327055	601708	1271631	1185509	2467363	2423480	236096	1651791	2310300	409417	1433856	1553379	882988	2247071	904458	1419655	1785885	1
Episesaminol	Lignans	1	491835	139724	116829	957729	729987	242909	793185	901909	785862	760784	181615	173884	1	186669	172660	202376	668238	713109	708090	867549	780777	716486	623742	121276	123148	141785	126561	1	152091	612875	590034	903325	861585	804613	751358	167994	137588	133607	153275	157598	543781	749479	759439	996013	542254	571413	701287
Sesamolin	Lignans	1	1	139724	116829	957729	729987	242909	793185	901909	785862	760784	181615	173884	1	186669	1	1	668238	713109	708090	867549	780777	716486	1	121276	123148	141785	126561	1	1	612875	590034	903325	861585	804613	751358	167994	137588	133607	153275	1	1	749479	759439	996013	542254	571413	701287
7-Oxomatairesinol	Lignans	976949	1067782	899511	419873	693625	327783	515106	1082957	1296250	128503	764029	1367108	1576926	1160635	1098716	1245140	1361044	785047	905951	1492428	215941	1169140	1147797	685043	1752228	1475003	1476498	291229	1734984	2001327	1048873	1024425	1	1171918	822166	1051424	1450194	1424781	238945	404003	1069635	1065973	1263334	1134255	1009103	229566	933407	833330
Sesamolinol	Lignans	976949	1067782	899511	419873	693625	327783	515106	1082957	1296250	1	764029	1367108	1576926	1160635	1098716	1245140	1361044	785047	905951	1492428	215941	1169140	1147797	685043	1752228	1475003	1476498	1	1734984	2001327	1048873	1024425	1	1171918	822166	1051424	1450194	1424781	1	974421	1069635	1065973	1263334	1134255	1009103	229566	933407	833330
Arctigenin	Lignans	163829	136037	131579	126008	3176170	3102293	1	2475780	2342678	919278	648161	112567	110678	529219	202403	137532	135168	3103211	2870483	1769740	633148	1071050	766896	575412	239380	126340	144909	214357	353933	137396	1612416	2054332	234654	1410237	660866	840744	164783	140739	160854	194648	1	1	628298	306111	108159	481938	592523	536033
7-Hydroxysecoisolariciresinol	Lignans	2558372	619300	464013	465018	3188325	2420558	1217844	1810921	1815582	1	1534452	603148	531778	2480964	2011523	2139047	628336	1681358	682449	773596	1622137	2612100	1873612	394762	491301	1843386	2964811	2512648	2142901	562912	1341762	740674	942428	610461	1566449	654194	2866812	2776864	3008592	3428771	2485400	530251	2141626	1775288	2026636	751059	1514830	1643277
Todolactol A	Lignans	3815994	2177434	2725500	1969251	1214725	1795035	1863661	458765	1151786	1760575	1383961	3245660	314494	2336151	935301	2905913	1827133	1552875	1654493	2664009	1937583	2966147	2909727	2037851	3338433	3338640	1	3170304	2958543	2649522	2377741	2284787	3559528	4540564	2951278	2287038	3631869	3008148	2345413	2425965	1427060	2097263	2634652	605143	927817	2867283	2322953	2617122
Dimethylmatairesinol	Lignans	1028126	914329	509239	874228	951531	541731	161966	214229	233553	1284297	3323383	805790	904089	447479	433228	520371	754171	298922	284321	210904	1412361	1040000	535653	1546170	526168	617342	453901	581735	579279	663180	1959666	2178245	1450318	1910885	2091722	354007	916584	721354	226595	880841	640559	596437	435845	301506	1186202	1057561	1	1904930
Medioresinol	Lignans	185046	204374	1	158565	310780	164867	1	7325817	1631370	8919412	2763540	135654	158469	3031894	1	1	156050	936908	1352169	4274370	1340426	423356	3551873	6090810	1	1	1	1	1	1	165407	6718256	1700513	1003770	6898522	6601287	139102	165952	1	1	1	1	9359015	245233	1209758	394560	1332496	256123
1-Acetoxypinoresinol	Lignans	1327979	2186650	1757455	1	1853612	1553102	1636192	1735224	517686	1	1	1628495	2356210	1632718	1506360	1651365	1880219	1526003	1529946	2336464	1692478	2389380	1	1728769	538108	539138	2015549	1912248	522850	1074291	412235	369246	1	1425985	2155329	2094962	499936	2115401	1	1983215	1	1970039	2167008	1637058	933699	1735675	1972688	2351124
Syringaresinol	Lignans	287267	343736	313883	358588	699683	352116	352564	494679	605808	567530	521298	342591	162724	397029	383943	271124	159517	548388	541972	243467	518344	776397	751320	293073	179180	192619	1	364060	285014	409290	213287	155491	722482	586959	686066	649474	469649	482955	237662	1	1	128560	372623	299397	845137	300205	491628	522168
Secoisolariciresinol-sesquilignan	Lignans	3612446	5630604	6303880	3558487	3541530	1	251096	6789712	1861058	7961688	1	5410778	5506721	69781	325613	5162745	6113429	3888482	5530345	2630211	3836784	331518	497200	1897255	8910723	5517614	4630696	7688124	9711342	10752965	4785896	5267786	1306398	1445173	5001191	6374722	8249905	6073080	1	1	2522802	2276330	6483376	361397	1	2808082	270634	2948538
Lariciresinol-sesquilignan	Lignans	1	1	1	1	356901	795029	362700	478653	358272	556723	802470	1	1	1050154	1	556971	1	256759	613199	343820	326829	1	1	124713	197097	715754	1	1	2014299	1748488	339177	415344	1	622235	564059	361745	1	1	1	1	346757	279700	518108	460566	1	1	274014	193258
Catechol	Other polyphenols	234996	20182150	1844437	2281016	1382085	644005	368487	8050719	534686	1	5929140	18220424	668835	684706	1	2826141	4375700	1789429	449011	674585	16205746	1262067	1	734564	1376709	1	2563681	2386331	1	19758374	183834	416548	361065	2114869	1	6206615	1	1	1	1399864	955348	5814612	641188	472143	6057754	219977	719577	1383293
4-Ethylphenol	Other polyphenols	16188717	12526313	9253804	14581486	12946347	11999821	7872394	10888847	11392683	19682274	15273765	12043295	1	8866279	9018581	9636978	10828974	11532266	12067503	11628403	10405943	15285843	13661014	10253427	9188734	10715205	9498816	9229040	10057176	9935214	10980009	10849940	14843897	14666030	10775133	11127055	11275475	11124582	10959510	10075823	11090369	11588077	12520903	11571625	15585234	13884084	10534841	10806701
4-Vinylphenol	Other polyphenols	2002862	429084704	349656480	380178080	445350816	342602368	284162048	386438592	363486016	555111100	545968580	466874112	4318541	311612640	285970496	2552901	2253719	341261568	355272672	396011712	337696288	506643712	6181796	355008992	2108469	1359118	2326983	2777089	2109077	2846530	331607808	325211168	10507617	6354216	351735520	369856896	2085588	2925821	2041540	2129763	371260160	1477575	468862592	376389120	402933	411791584	333119936	369979872
4-Hydroxybenzaldehyde	Other polyphenols	3084440	2707519	2182467	2782665	244881	367124	2089166	413489	318572	532470	325170	3098474	4306687	403539	1	2082316	2483702	1	405502	262009	181970	1	185080	182371	2847710	2659061	2435369	2195214	1643556	2475439	414554	451941	579262	394775	1	363137	2232632	2572482	2027380	1538630	2190773	1973161	1	295894	2264391	2468241	351017	295456
3-Methylcatechol	Other polyphenols	2453961	30276104	3784771	66849432	12817668	15235599	6075074	1915577	1245953	3625753	3036392	5049708	2199545	16555541	11349985	27612838	1148316	12500631	13948951	2471780	92469136	1	530775	12750364	35656676	3627504	49366924	3732923	9250858	1661452	499783	832323	30965350	5817288	17119868	17559548	1205008	1192454	1	11943044	25714860	12825725	1565136	18938372	1	2386057	22409498	13425413
Pyrogallol	Other polyphenols	2494050	1543551	3035257	1164254	1072030	1075452	1	1895209	895115	700446	2643442	3234352	3131800	1385635	810054	2449710	986320	1487720	1098279	1929743	2267633	1105477	2299414	1	2440394	3416378	1096060	1054037	2782959	3201541	357673	1	1149014	556177	2097576	995357	3222148	3067907	1189820	1093341	2535158	2677187	248301	975243	1719769	1949485	822878	1
p-Anisaldehyde	Other polyphenols	57833520	3915468	3368492	6961452	5526288	3918066	73061208	1	3054117	8312349	1	55175176	17763276	3216193	2712530	69441544	71221240	3670974	4160302	57476020	4768465	4654016	57550784	7844073	7322567	7011775	3364245	3402248	2787860	65108312	1	2964923	51417712	5485866	7064297	6289350	60911248	65395660	3641266	3604634	4255285	3385580	6825835	1	57442680	60687092	6173661	6167318
4-Ethylcatechol	Other polyphenols	4999206	7821767	5110291	4900097	7178354	7050254	2265457	645848	3136009	3129848	817537	5053486	6332078	5125981	5058683	5804735	6219151	3698148	3064842	2047244	3748242	4828616	4381475	3529391	4315746	4216547	7970718	7498215	4992505	6387826	3277855	2508494	879877	3503763	2758209	2966931	5218378	5121651	9928372	8120152	7600753	7295482	4212895	3518010	3129782	2580708	4355187	2723206
Estragole	Other polyphenols	186827	220293	215224	213082	178080	207292	162402	175040	159255	1035639	950724	173262	600406	169878	219755	122643	149066	1	247009	176094	217447	417521	384089	239276	213381	227974	256311	153258	267701	251226	195860	208088	251706	214022	257033	164095	225805	250046	161136	200555	234531	173680	256645	234832	197140	249280	211693	219709
Anethole	Other polyphenols	186827	220293	215224	213082	178080	207292	162402	175040	159255	1	1	173262	600406	169878	219755	122643	149066	1	1	176094	217447	1	1	239276	213381	227974	256311	153258	267701	251226	195860	208088	251706	214022	257033	164095	225805	250046	161136	200555	234531	173680	1	1	197140	249280	211693	219709
Coumarin	Other polyphenols	5457463	5087306	3877501	4744459	5063197	4505454	2357793	5433969	5661119	9593792	8183449	5276743	7955983	4068887	4298239	4377464	5114108	4225041	4731677	6418106	5073254	5836741	5919266	4452655	5727816	5973162	5179111	4924307	4407124	4423800	4728344	4779101	8544618	8118268	2770387	6225272	5234730	4805015	4617911	4410566	448822	4566228	5175443	4714164	5438713	4716509	5554593	4487008
Thymol	Other polyphenols	1499217	1756507	1437326	1735628	1820049	2060361	1716545	1789137	1424865	1354894	2396698	1755556	1529494	1594124	1591635	1453934	1636725	1381063	1681535	1387516	1500195	1732601	1261938	1770716	1960988	1283898	1693056	1895246	1260886	2008378	1456894	1268591	1955437	1620057	1355861	1590343	1984351	1730931	1852964	1945082	1	1473947	2133765	1573646	1374501	1696482	1266461	1352572
4-Vinylguaiacol	Other polyphenols	3680321	2769771	5976065	3150027	2501853	1153979	5930880	1646989	1100458	4072902	3604656	2219973	4401377	858213	949933	9799451	10206148	1025870	1502581	1820074	4329366	1527592	1466656	5726786	2117554	2179861	1861051	671521	3925655	1847915	1025528	950667	987658	1206251	2808722	1452470	1307518	2420132	2138446	447880	629605	10187251	1617174	1018448	583845	11049729	1432008	5555735
4-Ethylguaiacol	Other polyphenols	235849	196292	1	231373	291904	176131	1	1	273761	362344	366584	1	1	159551	1	142516	1	1	1	143221	1	1	1	1	174712	1	1	1	1	1	1	159683	393780	247220	1	167709	146053	1	1	1	156533	172540	1	1	357225	261110	1	1
Hydroxytyrosol	Other polyphenols	3287715	4220200	2616367	3170670	3357442	3429271	1733581	1	2365094	2870577	1	2129250	910120	2577420	2446781	2453785	2752763	2818858	2559365	1	2042478	1	2676037	1	1926416	2187005	1	2724719	2843819	3080677	1	2194906	3245145	2639577	1981879	2156777	2957513	2471405	2995551	2971050	2443065	2563982	2938001	2395590	2495976	2727816	2598979	1934475
1,4-Naphtoquinone	Other polyphenols	457017	606954	1	620096	224471	1068997	222413	399312	131806	446374	1	1	1	160054	418406	197570	194023	248511	306736	599742	317543	416135	413075	176234	1	175317	989801	212739	273891	1	416900	155983	575458	1	347106	415962	1	1	390804	832155	688060	1	185224	785873	767125	659209	383925	337754
4-Hydroxycoumarin	Other polyphenols	2294118	3196218	4575508	1869964	2247152	2409975	2019799	1571777	2752110	2986144	2926068	4025216	6769717	4231043	907563	2289831	3149901	1007833	2156417	2922104	1848994	3001383	2780096	2056236	3018422	4733309	3866282	1507342	4933366	1130631	1669086	2330201	3144067	3014763	1850335	2392487	3473035	5217332	4674892	2700285	1128097	3484228	2570508	844873	2443897	2130190	2022902	3792720
2-Methoxy-5-prop-1-enylphenol	Other polyphenols	49952756	8816368	6955993	51125652	8961547	662347	43115744	813628	11376157	14871967	12241536	15511012	6548266	10900746	11294897	18476750	17779426	759425	3014410	924311	1	11234118	11040599	11773596	12821741	10664639	12108731	12543958	59013808	12470471	11553205	1	12300233	17042140	537828	4708084	11984584	10522782	9123435	12918417	15075864	13607870	5270594	4214878	12449548	11373545	52873100	763377
3,4-Dihydroxyphenylglycol	Other polyphenols	6771824	8263245	6000164	1495372	3146243	2065844	2004732	2821995	2025358	2624761	2077644	6520158	3335270	2785643	2503660	2727247	2855173	1548129	2173495	2638255	1680232	2804438	2762071	2063420	1305613	8073749	3042951	2587356	2869498	3272588	1907430	1555068	2359944	2597661	2219225	1955922	3257833	7825464	3059859	3218603	1682075	216316	3506987	2572687	2280098	1368796	1905415	1624943
Juglone	Other polyphenols	6906980	87275	64233	201266	1	1055596	855482	4039619	4524514	244417	1122257	157820	1191705	4154122	2446664	320040	1363392	962722	1	4072359	1009179	1253070	1271255	4833790	245597	7488410	1758835	1498495	1790350	7169047	916733	4564221	96039	1354075	4171920	903223	131503	149798	1561486	1365922	1380626	1	1194519	655571	1288712	102610	1	1021369
Ferulaldehyde	Other polyphenols	2188327	169501	500248	10547193	23888964	1	1096510	387720	627125	2163590	1461385	3394206	394149	3561574	409469	2366598	950247	1284191	2240731	525775	897056	1383056	882303	1949701	1143844	1470761	607961	6247403	9529117	903030	1089450	2166935	1970316	651912	1880117	2184067	1636231	1896822	482284	23162068	1937035	5131210	1439446	504770	763980	1	28672456	961192
Esculetin	Other polyphenols	124499	1031711	202716	231984	162853	170572	132250	223031	202525	317031	205398	165801	186319	184563	190998	249330	149154	174645	199564	258322	165652	135717	129330	157141	173075	191464	140385	192251	175077	162325	293155	208887	134004	286876	276440	167685	173691	183893	123282	295812	184551	199050	162289	254718	225811	194967	162943	379052
p-HPEA-AC	Other polyphenols	498087	1465626	448365	491373	245475	633292	27901724	517437	15784836	1149975	1993626	444482	1258802	1321202	15457729	953427	1032834	793680	786603	483993	4998597	2041710	1630552	3550390	184064	500440	3208665	4569303	225629	188658	1837477	685662	1322780	1607162	622289	3066417	315493	1075772	2349691	2639573	1217576	203765	163899	3135015	327342	995515	1789388	2346874
Syringaldehyde	Other polyphenols	24480472	1	13714294	23379264	20770626	17731434	17651680	24412890	23102832	29291968	28371268	25786356	21142788	15047065	15298564	20080902	20333964	22797806	24583592	22090880	23642616	26880980	22805192	25926806	24108788	22147332	19293350	19666612	17018800	1	22964524	23204136	24435584	25809280	24234588	24801958	18395680	1	15051860	15026610	21181836	20034278	30696498	21330024	22927572	23578936	22639716	23919010
Psoralen	Other polyphenols	321328	2840824	831841	308454	336344	157578	2947779	1	1	143078	366477	830302	316024	208489	173871	188862	369178	784753	904972	351300	591719	356220	762249	1	767209	297723	769969	416893	416513	345826	944064	287406	182262	1	344764	277266	289631	770722	213805	319462	1	1490645	400179	280965	474483	402092	381826	1668254
Sinapaldehyde	Other polyphenols	400768	1	1	1	503799	415649	312669	750576	959282	1043233	1046714	1	1	213824	1	181358	1	810277	748954	428036	527543	1157562	731227	465725	1	1	1	1	1	1	490479	476521	1311490	1209623	533459	548183	1	1	1	239487	1	198326	774518	726485	1	1041288	543249	518165
Scopoletin	Other polyphenols	1598970	1938768	154805	1500218	5787755	1	879950	4039619	645840	244417	4041084	251504	147952	3444547	395997	1	1601228	982347	704677	3803297	1023154	628370	1331938	4792468	1274918	1315133	1629683	635652	286681	432155	781956	812758	1195093	435240	995088	979802	5896281	1580871	1604029	1532719	1577183	1487424	4516303	545911	1229702	524680	435898	1055689
3,4-DHPEA-AC	Other polyphenols	1260997	531828	997897	1291653	720368	930976	2097564	1	1	2008427	3381018	1424903	187800	870072	381309	1204828	1078005	1127584	1924922	9292327	880372	1125435	1	1824035	439726	2280130	773489	804723	4977099	294630	1879497	7078439	1145455	3308316	483679	1965708	2295484	3871373	1272846	2156127	332812	840549	1723370	14979134	454633	533344	18913170	1116884
Acetyl eugenol	Other polyphenols	1	527991	737751	632215	1360422	728365	730317	1065134	822408	1	10250562	1	663368	894330	851004	422713	335108	862385	861458	221547	758275	1240192	1041143	1249774	9610469	667317	256436	874976	1	343324	901371	867918	919821	840120	886288	547137	253205	280088	4914940	488816	1	6856187	1760741	1464783	848866	685954	1078553	843227
2,3-Dihydroxy-1-guaiacylpropanone	Other polyphenols	907555	795593	611853	899364	1086394	809812	1072275	597445	522219	1194014	1005739	809196	625196	641904	729273	844842	811814	363727	1038644	438679	1034032	1166201	1030257	1223263	797885	735250	744015	844621	758092	703019	358740	1018066	918926	998478	994138	997602	793267	794200	654142	736207	876725	348844	1425433	599938	1164658	1089889	1091627	424915
Xanthotoxin	Other polyphenols	140462	596722	293173	115023	3265426	548550	2146471	328739	170063	252695	169617	178854	258389	445895	450457	140114	147435	2402900	252578	458475	344135	2307308	188224	435083	213268	170315	127662	494949	330821	3059557	340568	326671	226340	159241	445108	164949	354625	2368758	504738	3431364	3010989	2212650	349776	301799	109641	602763	329632	2127082
4-Vinylsyringol	Other polyphenols	633923	245603	360724	249384	552100	496360	440624	231099	317221	278731	344380	353233	671334	363253	161935	236915	278303	363470	1	1	339984	384234	450827	368580	467227	382159	254370	591277	236677	224118	387680	362893	392824	356424	1	354472	682876	694372	244816	208241	184635	198296	333443	186960	482000	273162	336721	355628
Isopimpinellin	Other polyphenols	253288	418093	325031	385114	752227	584901	165908	351239	365672	552677	558300	259202	1	1	1	358787	1	149827	225990	206711	369023	590771	1	319534	437942	375437	275973	192513	360626	342051	316781	307728	430933	167279	432142	419635	401194	433698	205423	312636	382298	1	288045	204862	112438	381353	380464	270177
Coumestrol	Other polyphenols	405995	452709	365250	463872	519511	444823	443953	404835	1	447458	502824	302432	414714	298182	309712	1	312005	1	426507	370738	373491	647519	552374	426582	360249	295162	368784	312343	243181	318160	396698	1	443637	437825	434656	390854	212847	242706	360340	1	391298	314431	629935	411413	434606	308082	404628	423456
Arbutin	Other polyphenols	1	1	1	1	1	206173	1	1	1	1	1	1	1	177813	1	1	1	1	1	1	1	1	1	1	1	1	274715	420957	1	1	1	1	1	1	1	1	1	1	252763	214850	1	1	1	1	1	1	1	1
p-HPEA-EDA	Other polyphenols	544048	1067966	1233065	547535	428182	893126	675628	929067	485544	1034918	715029	831788	545284	471954	513651	1030656	669027	418096	375081	465496	790814	656200	722119	711481	1121100	808570	880366	782939	642996	1245323	537247	621026	810962	846501	460783	461603	3109174	1219590	987374	785105	308391	835477	331419	540619	457992	659203	317700	425778
Phlorin	Other polyphenols	272114	172457	121551	235110	120693	1	1	212390	196195	302233	264644	301568	243450	154806	326743	363725	380385	1	1	251387	211401	235710	199338	1	614453	282656	138627	111647	353356	154042	213571	222245	196679	1	211239	267081	92346	124155	347980	388591	201414	245979	84139	209984	1	1	203823	260307
Bisdemethoxycurcumin	Other polyphenols	1177860	1710005	1442706	1128534	1021430	1218090	3088205	1094613	1301930	1541169	1	2197228	2244295	2012112	2798943	2760914	2914758	3676079	3445357	1011544	4269971	222274	999070	745762	1785437	2273004	2224934	2436146	4196344	4315068	955103	1085882	1505023	1522386	1046659	964056	1965861	2352130	852995	998216	804531	877018	805193	764262	946071	693384	619320	821498
[6]-Gingerol	Other polyphenols	1	685897	1	686947	1	737307	357473	692403	759692	536573	498844	1	744739	1	1	1	240682	1	1	792782	1	311011	314685	275468	490728	478237	369592	392269	1	711918	1	678840	1	1	346576	1	1	300590	1	1	1	1	506230	401148	383945	298089	1	495152
Hydroxytyrosol 4-O-glucoside	Other polyphenols	844757	863121	882061	822056	693242	1717235	966961	1860432	523373	2600838	4607714	909596	857802	1540980	576886	2519331	828857	1	1	3450063	746628	4766731	960855	299348	946415	828644	965316	1550282	810004	1553575	425322	1932313	390711	367927	1662988	1793104	832990	777854	410854	826282	352320	961307	2014549	1	763309	2716879	1571293	1681778
3,4-DHPEA-EDA	Other polyphenols	1793231	377595	2090405	1130825	3089682	2676971	364195	582765	1549738	4292138	3518421	4886740	2863688	5385139	5764364	2029964	4209924	499981	549757	375863	2109218	3097419	2723923	1752949	2686968	2107781	2831806	1	3233694	3334849	777067	937739	3682719	3987151	398971	2467467	2579310	2754762	1957526	1850530	1	3594399	2871324	2543817	3225887	2270553	2371166	2275402
Carnosol	Other polyphenols	1059803	475794	1087610	531903	1025835	684035	1	2125197	2455100	1461157	836192	502971	1104255	1377293	822127	1046424	480915	2106317	1326703	495320	233118	1025461	313430	1	928997	839978	801532	1825730	1885069	1411559	2231340	2956185	522765	877199	571859	601650	1372579	905131	789299	823736	452631	1093135	640837	586386	462316	1542735	1	584807
Carnosic acid	Other polyphenols	3477085	2499852	2554345	3577833	3184082	3948487	1	13901439	6820376	4678922	14235056	2662591	2600656	3199480	9259819	6413907	4564074	5017696	6612173	3948045	3156139	5132324	12802302	2914037	3951068	3530613	3857205	5669084	8780922	4182682	11064045	4177776	5244786	10063467	3539809	3576404	7046859	7715163	5050781	5991536	2623047	2735221	5781989	5348683	19078490	5863312	5961957	4331567
5-Heptadecylresorcinol	Other polyphenols	279676	304703	378591	297365	1	1	1	1	1061829	1	1200992	285973	328658	578807	474717	243688	1	1	1	1	1	579885	1	1	313830	320628	1	468491	553921	403710	1	1	266424	1	1	1	594560	718409	623144	282501	1	1	1	597888	1	1	1	1
5-Pentadecylresorcinol	Other polyphenols	1	1	1	1	1	1	1	1	1	1	1	1	1	1	1	1	1	726591	2787925	1	1	1	1	1690878	1	1	1	1	1	1	378876	312674	1	1	1	1	1	1	1	1	1	1	1	1	1	1	1	1
Demethoxycurcumin	Other polyphenols	867592	1086709	889125	761817	1	1319004	1	539664	528423	659160	665038	1055109	1220122	1815343	2082180	907647	946016	415564	426793	309558	404017	578664	152413	353507	1948580	1964429	1259692	1202377	2380166	1766845	454319	237417	612689	602995	447576	243553	1425091	1619186	1130477	1026729	1	748532	495250	296043	135704	584999	480380	416164
Esculin	Other polyphenols	1236547	1336088	655759	1137404	1522073	1124990	769663	1187294	1226208	2511510	2108315	1439778	1269375	982725	1104352	1356517	1388363	998130	1226145	1066119	994374	1709345	1360058	997680	254439	1261279	1120883	1212821	1298561	1251687	960495	1002651	1633459	1717470	1033255	1198889	1453773	1112942	1118519	1329294	1230607	1158032	1730041	136602	1529576	1589920	1035975	923902
Rosmanol	Other polyphenols	1112157	906453	1	1	2018902	1664709	1	894718	1001480	1	1	1	1	902873	784848	1	1	2825246	4753175	3384692	1	1	1	1	228180	204524	1237988	991652	1	1	677011	1	1746779	1461620	514996	577660	1486512	1171141	1	1	851720	848047	1	1	1	1	1	1
Epirosmanol	Other polyphenols	1112157	906453	244318	622861	2018902	1664709	188800	894718	1001480	1574536	1501872	341494	2039703	902873	784848	349565	428412	2825246	4753175	3384692	570458	587556	952260	511864	228180	204524	1237988	991652	323223	1181433	677011	389174	1746779	1461620	514996	577660	1486512	1171141	1	421674	851720	848047	1310378	5832499	472726	521822	5555985	279212
Ligstroside-aglycone	Other polyphenols	1700985	1825796	954174	2154535	3517670	1301789	1	498181	3448719	3893379	1417044	1227418	1060766	2233021	1	1068972	1170740	1	3064909	439982	2324129	1261743	2292704	2000333	916383	964878	3046335	568548	845539	890671	3101095	3320445	2871952	1029794	1	394908	1037732	790181	937293	3224310	1215678	1279438	408327	467913	1197515	1462644	356911	1950278
5-Nonadecenylresorcinol	Other polyphenols	399906	328747	364820	342063	2286025	3298945	1718191	12822969	9617450	4585002	76206	330880	275771	3570821	384025	229740	243878	10191834	11335594	3861567	610972	179705	157245	208098	248958	215896	231795	261077	304688	227072	11611721	11385805	416565	306165	3814525	1268546	319554	322037	190506	1	238204	296269	3510396	4360416	462675	394072	10524345	452067
Curcumin	Other polyphenols	759788	508254	1894605	694957	3106930	2581295	1	330052	341724	304796	3424515	860655	1221412	1	543216	665673	745238	328378	5856855	3284797	925167	974789	765508	927059	793888	1529322	698677	596915	1664707	1515733	4056252	458508	1259528	1227497	1	1	624775	640747	218140	1	368385	365569	1732499	3516715	625942	413279	747311	1438312
3,4-DHPEA-EA	Other polyphenols	1	267357	217577	1	492912	174418	1	350996	590090	669534	586111	178395	356945	256506	271161	1	186882	1	1	258774	333397	1	159747	241736	1	1	371742	229972	253030	348624	261647	1	1397569	510506	366253	425692	279510	1	1	367376	1	1	471768	426331	557842	313399	191162	329881
5-Nonadecylresorcinol	Other polyphenols	9914015	12745252	22116552	7542325	1	1	1	1	1	1	884487	13313482	6232516	1	7305063	5213451	5694313	1	1	6623391	1	1	1	1	8286719	7749946	1	6987277	1	6691792	1	1	6274171	1	1	6132669	7419408	3899592	4704051	4957900	7198561	9933251	1	1	1	8275952	1	1
Oleoside dimethylester	Other polyphenols	1	1	1	1	260440	350284	1	1	133259	634590	519318	1	348763	1	1	1	1	1	109178	1	1	148027	149934	1	1	1	1	1	269434	374071	1	1	273656	222475	1	247040	1	465892	1	1	1	1	1	118115	1	1	137860	372866
Oleoside 11-methylester	Other polyphenols	915561	1157099	1152940	914710	832460	908661	824809	537847	680057	781635	769691	690271	908268	885092	721410	744451	802096	336516	365414	957046	425941	587650	628757	389368	921860	1140655	731531	970394	766432	771966	485949	452768	713354	943117	528197	562973	844593	976983	545576	827746	812176	891774	601945	549277	707259	674394	381823	471259
5-Heneicosylresorcinol	Other polyphenols	2278185	2200774	2215402	2210661	2344565	2308756	2514784	2305295	2085153	2092906	1583475	2269500	4664693	2097561	2289814	2014018	2207971	2093020	2110713	2048725	2264757	2211857	4096940	2367622	2263684	4623109	2120475	4698446	4292108	1656437	2134505	2160771	1638311	2126500	2305663	2576934	1695005	1643294	2339283	1602130	2271732	2233224	2341188	2112717	2013338	2100448	2157426	2249515
5-Heneicosenylresorcinol	Other polyphenols	1424299	845738	840381	522254	27884876	27092320	27432366	27273464	24264696	25535470	24061500	475738	1	27856994	2680272	963827	632206	25702468	25014556	25619488	24667692	24378296	17673070	25994816	650310	665893	4452760	1425941	773073	657889	26174412	25907588	19464942	13812831	26305198	27764816	801544	555919	1309765	393709	1093306	690609	27333884	24901848	1	637919	25266478	26466240
5-Tricosenylresorcinol	Other polyphenols	5606631	4746923	7066466	6906841	24037942	23031672	22039324	23043368	23650914	19163624	20110332	6191738	9387416	16450014	24301024	23338184	3794170	20865240	22787268	24741270	19562432	4931184	4829833	5442687	24348196	11251477	23403084	26246192	10804779	10706322	21646842	23213360	5255427	5067930	21563410	6250290	6155926	10012608	6310725	25623292	7586160	1	24697624	24286444	487856	5102412	21789162	23568698
5-Tricosylresorcinol	Other polyphenols	16451824	17175208	17062176	17175922	19755518	19449262	19444308	19266920	13843587	17024642	13832456	18065348	18631468	17976778	17852900	16982372	19022388	15607734	18385956	14607763	17243672	17062468	15135841	18386754	19528036	20028026	17983724	18462798	17484668	14764988	17811824	18549496	14877174	17594324	18222484	21199408	16611184	16977884	18978840	14532776	19940864	18788412	20814974	14900353	15201214	16238580	17010736	18640086
5-Pentacosenylresorcinol	Other polyphenols	253232	665822	239312	247763	17419608	17561748	16803720	15163922	12995381	14923119	13786944	237937	737764	15993143	1	272138	268344	16035932	14664297	14525106	15504120	623130	14078192	15886735	1	275804	256604	250766	302359	190408	13949458	14778227	1	1	16870688	18150116	348690	363106	236319	213304	285052	697303	18347020	14806955	564662	650994	15148382	16789804
Ligstroside	Other polyphenols	1	1	1	1	1	1	1	1	1	336780	324358	1	1	1	1	1	1	1	1	1	1	1	1	1	1	1	1	1	1	1	1	1	334175	166228	1	1	1	1	1	1	1	1	1	1	1	348540	1	1
Demethyloleuropein	Other polyphenols	461102	531437	1	537101	119368	259086	1	115724	468719	1058129	933610	600290	759720	183440	367267	334333	446373	144279	106628	1	117461	529785	455807	156449	392198	390011	586362	447614	389922	613941	1	1	943129	831475	138714	151516	712982	588117	370702	376449	352633	339974	113459	118685	531499	335746	434717	114416
Oleuropein	Other polyphenols	666418	1	1	1	1	1	1	1	1	1	1	1	1	1	1	1	1	1	1	1	1	1	1	1	1	1	1	1	1	1	1	1	1	1	1	1	343695	1	1	1	1	1	1	1	1	1	1	1
3,5-Dihydroxybenzoic acid	Phenolic acids	1	1	1	196796	397997	170804	101991	158227	206188	624533	724487	1	1	477699	395063	1	1	299822	184042	426940	259678	194300	191780	251861	1	114238	161931	177388	126836	188025	1	240661	283603	240395	142085	117294	158406	452773	164161	1	265772	1	334819	150446	1129009	151344	738966	145635
2-Hydroxybenzoic acid	Phenolic acids	36284916	61304280	55695348	58540964	46371024	42485652	56251328	56003512	40521728	54021924	18601396	38345648	50850724	55055160	55076008	8948093	41852572	57310344	52645756	53101504	50760392	74324312	53502860	50501332	26903736	1	1	1	6173407	16542166	59196680	55893528	62177448	53474416	60146976	67070968	13947518	13040926	1	58622900	41319076	11716581	63209872	54174932	53551240	53405484	57388860	58769440
4-Hydroxybenzoic acid	Phenolic acids	36284916	61304280	55695348	58540964	46371024	42485652	56251328	56003512	40521728	54021924	18601396	38345648	50850724	55055160	55076008	8948093	41852572	57310344	52645756	53101504	50760392	74324312	53502860	50501332	26903736	8700582	1677200	299177	6173407	16542166	59196680	55893528	62177448	53474416	60146976	67070968	13947518	13040926	1	58622900	41319076	11716581	63209872	54174932	53551240	53405484	57388860	58769440
3-Hydroxybenzoic acid	Phenolic acids	36284916	61304280	55695348	1	1	1	1	1	1	1	1	38345648	50850724	1	1	1	1	1	1	1	1	1	1	1	26903736	1	1	1	1	1	1	1	1	1	1	1	1	1	1	1	1	1	1	1	1	1	1	1
Cinnamic acid	Phenolic acids	1405672	4698714	306243488	471602112	1087918	400936288	321625312	4599086	483598496	646170560	603247	499462656	1806761	373821152	384290784	4013787	4258176	446647488	483391712	431854240	433776992	555975100	493169760	438887328	4297596	4632932	2057450	1715668	396047648	407129216	456392800	454337888	2035644	1899850	435379232	478414656	1804351	3951953	1669291	1122697	4864316	925137	534372000	445571936	565468420	549413760	450172064	405137728
4-Hydroxyphenylacetic acid	Phenolic acids	1	962959	2239360	227933	2985939	2457678	1874035	2396610	2420454	2176941	2090995	1	6116997	2933895	2723973	5592119	6126868	1922504	2044072	2438383	1893396	3608925	2238631	1776252	6773327	597943	2842475	2833716	2573538	6342866	2102403	2256790	2266673	2391557	1946276	2140314	2962326	6274332	3110209	3519229	1044029	285626	3069178	2199091	2131690	4417387	1734197	1820334
2,6-Dihydroxybenzoic acid	Phenolic acids	1	1	1	196796	397997	170804	101991	158227	206188	624533	724487	1	184696	477699	395063	160376	348003	299822	184042	426940	259678	194300	191780	251861	381048	114238	161931	177388	126836	188025	1	240661	283603	240395	142085	117294	158406	452773	164161	377333	265772	1	334819	150446	1129009	151344	738966	145635
m-Coumaric acid	Phenolic acids	1739742	1	1	1	1	1	1	1	1	1	1	1269020	1	1	1	1	1	1	1	1	1	1	1	1	1	1	1	1	1	1	1	1	1	1	1	1	3061609	1561078	1	1	1	1	1	1	1	1	1	1
p-Coumaric acid	Phenolic acids	1739742	18001444	15339125	24557978	22522012	18961624	18881352	26092936	24464778	31020502	30054112	1269020	24254268	16397733	17144212	21758588	22541884	24526544	26162244	23768304	25153794	28209472	24154124	27824036	26275096	24108796	21314904	21265368	18862126	20009180	24155278	24690284	26699134	27688246	26200504	26609968	3061609	1561078	15975437	16196299	22807632	21583248	32575182	22633318	24446428	25227644	24116460	25807352
Dihydro-p-coumaric acid	Phenolic acids	461069152	407900064	298515904	465566976	400203808	397401728	317873152	454904832	478818144	640629630	579439680	490187232	340679936	369947488	379634336	467881248	491201632	442543008	478526080	427250816	429939136	548709890	486136864	433648896	1421477	429308960	407367776	420916064	392086048	401103616	451808384	450786592	2936521	2021751	430620192	472192416	467548832	431452480	398284096	441385824	2357838	2308602	528825216	441303872	558742080	545019460	445070848	400722368
Methoxyphenylacetic acid	Phenolic acids	461069152	407900064	298515904	465566976	400203808	397401728	317873152	454904832	478818144	640629630	579439680	490187232	340679936	369947488	379634336	467881248	491201632	442543008	478526080	427250816	429939136	548709890	486136864	433648896	1421477	429308960	407367776	420916064	392086048	401103616	451808384	450786592	1	1	430620192	472192416	467548832	431452480	398284096	441385824	2357838	2308602	528825216	441303872	558742080	545019460	445070848	400722368
3,4-Dihydroxyphenylacetic acid	Phenolic acids	3689001	5157885	2320402	3692612	3180717	1	2033361	5214458	1	4914947	4594099	3821431	298302	347835	3093238	4092970	4051667	7385421	6691418	3848329	1	6597950	507255	3657353	3213628	3275446	1200853	1356055	3905809	3643187	334649	6462958	403580	4421013	1	1408430	3371744	2657706	249377	4072300	4090641	551501	1	1	4513968	3881574	4254286	1508581
Gallic acid	Phenolic acids	737011	541473	271924	571814	337537	386044	306624	556573	1467144	642970	549464	780625	425981	276231	482141	625211	436841	612317	553990	538702	207707	515167	667756	362388	305393	336767	908859	577734	449501	480567	699882	526045	130682	576546	470124	533054	305726	242406	751509	3429756	415853	615804	628322	537022	2638795	599061	653897	443252
Caffeic acid	Phenolic acids	3638568	1692098	4656121	2174747	4801114	4783666	3152369	2458320	2641914	3576347	3228036	1262781	6917507	5141693	4682228	3844023	4037392	2057139	2223185	2967311	2586127	5179254	5123317	2190686	5008563	4929444	6087815	4703925	6563437	7307998	2270052	1477800	3290753	2976414	1125729	2965221	4301491	5569473	5232535	2958922	2961393	4281478	2852433	2584223	4038693	3564506	2143469	4007731
p-Coumaric acid ethyl ester	Phenolic acids	292024	231695	1	152108	340598	337448	155597	250603	268257	540513	495322	284710	259828	336618	331075	306168	346641	323176	1	1	306204	323799	280239	166432	291158	209324	343672	292277	286757	299766	287505	295895	463915	258169	314553	178793	280093	289231	319497	295513	371620	347981	319013	286375	298794	1	1	340192
Ferulic acid	Phenolic acids	258025	1723730	489677	496229	118951	91787	416419	1606111	1591199	1604725	1593579	1637587	236195	951824	863332	299629	206117	244951	397298	730343	1098990	150624	247199	595091	298701	1	168851	643474	1402016	378446	890796	800059	179703	1785403	1754266	2121140	708687	521649	1344862	302228	213415	270695	917514	879671	195582	169526	1303829	163569
Hydroxycaffeic acid	Phenolic acids	472624	609372	538997	244040	41024476	38510032	26703054	29342000	24877108	26494094	2591391	2655375	580179	38740348	2973815	615564	288287	31662750	22680370	26953776	30387628	43296808	30767956	18019344	644841	885833	3308762	3223157	174215	455723	34125160	34798088	26939712	30396152	30490038	33798744	444767	503252	2728569	3610159	521927	451265	3095623	32998056	656777	242613	30448522	27540028
Syringic acid	Phenolic acids	1	6955464	7190304	1	1	1	1	1	1	3526501	4919408	5543701	7814652	1	1	387468	1	1	1	5416677	117064	1	1	1	6235222	6248577	1	69275	3613226	5678495	1	1	4986014	4174399	1	1	163052	6234946	161030	1	4240256	1	1	1	4213503	184182	1	1
Sinapic acid	Phenolic acids	1	343048	1	1	483207	329325	517555	248756	527472	266558	354165	445142	460682	1	349625	231686	1	215649	557194	290465	227684	1	410423	1	1	1	420470	405749	578138	206436	297776	526101	484696	518111	296113	326605	1	1	383713	352191	1	1	1	535839	360860	536756	227577	264607
p-Coumaroyl glycolic acid	Phenolic acids	514997	142792	112104	517127	728882	611592	1	484940	544657	451529	310801	456871	206385	86869	123845	266764	141201	557009	633151	1	380205	712449	499337	1	1	368519	186159	104749	1	136938	601705	465885	255321	493146	477812	551149	386213	222921	175722	308539	348537	143845	484880	433771	549317	511955	470244	1
p-Coumaroyl malic acid	Phenolic acids	1400828	2234633	2129099	1309040	308501	147262	726368	1021459	1269774	176312	176500	1908931	2399450	212869	1729386	175961	200138	544321	739887	1268245	132006	191644	141044	104243	2177392	161659	2326073	2064227	105565	1851623	704020	844142	183905	2209876	141411	150810	2481388	2356909	2272669	2335604	2288666	2466491	177942	1391929	1311821	1465331	123177	109788
Cinnamoyl glucose	Phenolic acids	2794701	2417787	1908274	2538972	2798851	2178766	1143586	2182999	2445912	3947885	3850817	3435898	4175572	1848076	1910088	2093136	2267900	1	1966424	1992082	1792493	2981292	2477179	1619745	2253397	2047879	2196194	1995965	2440767	2778385	1	2190243	3661956	3157760	1781272	1915151	3173092	2759457	1815895	1888556	1949874	1900961	2734195	2013412	2872045	1	1958966	1766748
p-Coumaroyl tartaric acid	Phenolic acids	550449	665321	316174	520281	543387	722196	203913	382130	348994	199061	390962	255830	220538	2056741	2124748	292047	283130	292682	365216	381386	327878	364363	154686	355382	1337176	255213	305372	2086581	516719	616005	476682	428462	403773	169034	875578	184937	344310	247883	282917	259053	206846	429166	475800	415244	412169	427695	866698	386869
Caffeoyl tartaric acid	Phenolic acids	2746258	235340	2513050	2710751	3410750	2713316	3527958	2487831	2626243	2593342	2523058	2812847	1	2593759	2646276	2763861	2664791	2670728	2822755	2736722	1	3456757	2595371	2429168	174685	188738	206552	173549	2794348	213341	2794633	2749157	2540164	2470339	181494	2714475	2844911	208851	210065	2809970	2793063	2811882	3374596	2676699	2515426	2646288	2676179	2458164
Caffeoyl aspartic acid	Phenolic acids	1871253	714722	1544854	577525	333084	1	1895040	1169621	1709376	603681	549678	662691	1	1697523	1	1227643	148805	349042	1312522	1	1	1	1	1	1237866	796476	1	1	1085215	2006175	840618	533563	1	390247	1	1796156	1974996	1842524	1919390	1	1623133	1460628	1553032	1	300840	1402137	1723848	1825757
Avenanthramide 2p	Phenolic acids	2370069	2370635	344329	2259137	538712	1	242951	487939	1072218	740250	1238969	885332	1196433	702931	312106	336550	477757	1717519	331406	1569732	1	961922	856175	1	803349	732370	781978	773064	340773	406253	716333	610010	2177360	1501203	626947	1	624104	548411	459493	532979	2235439	849205	855091	660418	2369479	2176920	1958727	586952
Ellagic acid	Phenolic acids	850565	1803111	1337477	766824	652638	1770823	1629823	529507	1	1	1	851190	610906	1	780588	1157090	1083162	721666	739741	1	684199	781917	556509	1	859185	606287	890036	2197703	1	1232541	808222	1	624455	220021	1	1	1135193	1	1052428	2210498	775253	852366	1	1440430	628932	376394	1317037	1
4-Hydroxybenzoic acid 4-O-glucoside	Phenolic acids	1	2821723	2500541	2498062	3010632	2732785	2867919	2571390	1947496	982909	1996256	2053522	2300179	2775282	2577912	1763698	2152889	2245351	2082187	1942414	1977557	2668381	1728897	1	2919477	2392290	2239277	2423311	1925969	2824437	2061994	1885471	2100477	1758565	2263364	2130811	2412052	2921116	2782540	2334493	2109582	1997929	2898229	1	1539119	1849744	1819034	2218688
Sinapine	Phenolic acids	1603833	1228321	584085	1925487	1312627	522886	967729	1987285	1554415	2287864	463105	1	1601097	1247164	1749223	2053769	892491	1372916	691560	1037451	417311	1567726	2304212	271892	801934	3268410	589774	608839	2898090	522111	1754142	2502112	1966567	1646925	2096849	1892549	977199	2398924	654678	286855	1238305	1160468	682839	1157040	664117	785045	1985089	1
Avenanthramide 2c	Phenolic acids	177701	164221	1	1	297571	1	1	1	1	1	1	1	1	1	1	1	211022	1	1	1	1	1	1	1	1	201115	1	1	180963	109856	1	1	1	1	1	1	125321	126963	1	157233	241967	195597	1	1	1	143712	1	1
Protocatechuic acid 4-O-glucoside	Phenolic acids	726376	1309990	602282	732073	1751690	1161999	651325	604585	692889	591822	645434	345086	330758	428161	363871	418067	438326	524700	492519	306997	604539	668912	513338	635505	222493	299331	404579	313513	242156	220989	549250	397679	473667	430354	629092	549117	275550	179509	917854	993063	554723	604590	576792	573334	708009	544296	526638	597681
Gallic acid 3-O-gallate	Phenolic acids	651804	579924	364513	697113	1021274	773427	293340	684550	778048	2017137	1409505	703434	869330	644111	698799	510962	686959	518231	774347	649602	562864	824332	992460	570799	639502	644149	703890	547777	515027	614967	583482	630856	1235270	1230959	656839	738181	776998	771111	610201	857481	660413	464017	718040	704785	938804	902555	638898	499660
p-Coumaric acid 4-O-glucoside	Phenolic acids	4850588	7120260	6080471	4374949	6104080	5560818	3310138	4407343	5161421	4514408	4461698	7264064	7415865	6752346	6905654	5234161	5609396	3387871	4066820	6413581	5856594	5061253	4517878	1179342	6103878	6316855	8330474	7805049	8213695	9619186	4884604	5892812	6003683	6002656	5873404	6606399	9272941	7774414	6800758	7749127	4817781	5100314	5583283	5126453	3687323	3955443	6722080	4488194
p-Coumaroyl tyrosine	Phenolic acids	1112468	1336556	1048940	1415632	1454046	1493804	668793	1432834	1259779	1581202	1476765	1021552	1024808	1319056	1016220	1003626	1167564	1091882	1462584	1409872	1326346	1531905	1386352	1130779	1532310	1156572	1104726	1021333	1026969	1310823	1070492	1120917	1	997312	1255676	1413824	1334274	1426178	1431112	1550497	1	1055976	1491543	1458046	1149201	1234956	1603585	429694
Feruloyl tartaric acid	Phenolic acids	272056	493019	153954	257977	524903	469462	269718	503074	465844	160514	191855	123085	272238	385080	353541	354537	362243	1	389307	1	1	291511	163662	1	155880	250149	322086	146204	191481	232197	630700	1	134148	1	1	241986	412893	1	404933	1	323569	359320	324672	255678	1	213619	155733	194090
Avenanthramide 2f	Phenolic acids	197405	373337	1	316591	429064	1	203174	249662	1	592533	607294	201632	346413	278515	177633	1	345701	1	194250	1	171937	389964	300576	260657	1	1	314391	298519	231898	245099	158566	263189	481106	217922	307763	355560	316314	284805	349843	347149	278005	164988	363317	236787	161671	197472	170788	265366
Gallic acid 4-O-glucoside	Phenolic acids	1061135	920647	1	520073	411931	603701	364047	1141235	1	250899	294188	647221	249439	1054115	730573	655164	535151	1	1	1	325289	1	962173	1	102661	861001	1097550	1095307	1106159	986971	1	1	1053206	981121	1	91997	1100247	775444	1112323	1101298	579128	608481	1	1	960708	91791	1104890	1
Galloyl glucose	Phenolic acids	1	920647	1	520073	1	1	364047	1141235	1	250899	294188	647221	1	1	1	1	535151	1	1	1	325289	1	962173	1	1	861001	1097550	1095307	1106159	986971	1	1	1053206	981121	1	1	1100247	775444	1112323	1101298	579128	608481	1	1	960708	91791	1104890	1
3-p-Coumaroylquinic acid	Phenolic acids	152751	139526	1	133639	219575	144310	1	1	128033	188017	149875	233606	273888	1	359211	142849	1	1	120475	1	119420	126576	316180	1	1	1	135566	1	175344	193409	1	1	190788	150916	1	235925	1	150980	1	1	1	1	294969	1	400895	322000	143476	1
Caffeic acid 4-O-glucoside	Phenolic acids	5845570	10569057	8779383	5436133	8994576	8657049	3259776	4928688	5458154	4961712	4886667	9528651	10188148	9965848	10353186	7743449	8071613	4228670	4421976	4400680	4466997	6064795	5476772	3597344	4570086	4816329	10431130	9852065	12663190	13099617	5442921	5320087	5443820	5479537	4761637	5254177	11087309	11094766	7439814	8263072	6771440	7066341	5035246	5060464	5175072	5039426	4772002	4372809
5-O-Galloylquinic acid	Phenolic acids	266733	544477	153954	252324	1	180620	269718	503074	464725	160795	191855	123886	1	211417	175868	531349	322147	1	1	229825	292042	292347	163662	270033	156148	96599	188142	146204	192322	233021	630700	614654	134148	1	209554	241986	1	1	348021	469003	282265	325306	1	255678	1	224168	161478	1
3-Caffeoylquinic acid	Phenolic acids	85893	116386	68392	467841	291010	132932	509198	662107	781383	944222	818951	284999	70481	1004680	928248	1	108647	596218	659225	1255212	661749	864517	838601	470653	1628768	1351552	1202901	263036	1	108458	779287	894434	715571	816970	502104	809529	358332	101829	1002832	346841	100456	72989	909880	752741	616302	557261	434088	544418
Feruloyl glucose	Phenolic acids	1577930	980167	684302	620735	453192	737432	1	398744	1	340614	1329342	1650083	718542	1235815	888889	646290	803486	100322	131879	540096	526524	633732	672514	436094	535346	665733	1053521	1191300	1112759	1210109	471609	438261	735631	724604	558479	888771	884214	973647	1480171	1222964	1121327	1449935	521583	495668	1104069	1064666	1	301258
Rosmarinic acid	Phenolic acids	105638	374871	232730	213402	350056	332597	1	268028	266372	77304	487051	235589	265901	264490	335400	1	1	1	218850	1641652	1	305478	251564	695848	1	1	1	1	261907	160302	1	1	387191	1767036	1656528	258488	329210	1	223566	262433	209829	1	299736	245817	211253	1	1	1092824
3-Feruloylquinic acid	Phenolic acids	4749986	4623770	3029660	4122760	5333198	4260968	1663282	3572107	4162140	3830000	3749478	2984025	3591041	1	2325228	2518151	2960646	2875812	3233629	3659858	4247620	3993277	3826686	2987490	2381096	2672474	3504989	3289192	2982618	3103862	3110847	3074575	4142347	4103076	3763946	3926767	3429463	3390297	4490898	4151468	2865847	3060792	3879124	3887078	4676953	3475104	3504574	3378879
3-Sinapoylquinic acid	Phenolic acids	2814505	2156860	1951042	2590291	3376756	3130269	1637465	947447	1060910	1090750	1068126	2364979	2707249	2487770	2028387	1806642	2123848	720417	636022	733667	1009569	1148512	1128972	910490	1583653	1744947	2572224	2264056	1809607	1859459	905348	797795	1281938	974628	1309370	1457385	2248130	2073330	3819947	3786806	1884863	2045862	860101	953489	927817	1797188	835520	904157
5-5'-Dehydrodiferulic acid	Phenolic acids	365440	480929	205772	1	1	1	1	323228	1	1	1	265477	372986	1	1	1	258103	1	1	1	1	1	1	1	191827	228773	1	1	178363	205309	1	1	1	1	1	1	329944	1	1	1	194961	237135	1	1	354450	1	1	96897
Ellagic acid arabinoside	Phenolic acids	1	307781	255519	1	249054	1	1	1	1	1	1	1	1	220904	257267	1	1	1	1	1	1	1	1	1	1	1	193525	183648	1	214143	1	1	1	1	1	1	1	198895	194737	182949	1	1	1	1	1	1	1	1
Valoneic acid dilactone	Phenolic acids	551219	680536	683961	667869	1	1	683883	1	1	1	613791	634524	738581	1	621774	719224	718420	1	1	1	1	657846	667222	691788	736156	816369	736452	710761	717874	812973	1	1	808280	761887	1	627147	842724	890070	771370	840905	637909	711089	1	1	565974	630642	1	734221
3,4-Diferuloylquinic acid	Phenolic acids	966314	1	1	1	1	1	1	1	1	2161276	1821602	1001855	1417233	1	1	1	1	1	1	1	1	1	1	1	1	1	1185765	1	1	961474	1	1	1895194	541908	1	1	1003360	1	1	1	1	1	1	1	1	1	1	1
24-Methyllathosterol ferulate	Phenolic acids	11505365	4730827	11909735	4314356	2853595	2747858	2626228	12657421	13276002	11763102	16484808	4091723	5205413	5382257	12803201	5015571	4545581	14699407	2629852	13524420	12583230	2507053	2262833	11899700	4950628	5647865	13870549	14351823	4947105	15455006	2314860	2793987	2826863	2522021	13409136	2727038	6054912	17379388	14607491	15066757	4222210	4416956	3096629	2769462	7959811	13062942	11478087	13620088
24-Methylcholesterol ferulate	Phenolic acids	11505365	1	11909735	1	1	1	1	12657421	13276002	11763102	16484808	1	1	5382257	12803201	1	1	14699407	1	13524420	12583230	1	1	11899700	1	1	13870549	14351823	1	15455006	1	1	1	1	13409136	1	1	17379388	14607491	15066757	1	1	1	1	7959811	13062942	11478087	13620088
24-Methylcholestanol ferulate	Phenolic acids	1393730	1509470	1712815	1539336	2223550	5234953	5725550	1976203	2113306	1734599	2206247	1852244	1625977	1782172	1868053	1675161	2494074	2210545	2161568	2117287	1861669	4403400	4203845	1419525	2076407	1827446	4606905	4852286	1907872	1	1787176	1882242	2100041	4703742	1989986	1992190	1	2605002	4856829	4890991	1485856	2393762	2550556	2317190	1109186	1920070	1771892	5106858
Stigmastanol ferulate	Phenolic acids	814938	1696902	1431468	822495	20474120	2020577	1923673	1201501	19846164	18004516	1935377	1341292	3200416	1220372	821315	801990	985472	20402676	18098372	21323426	1	1676393	1658639	906827	1741395	999693	2438732	2535327	1341508	1853340	19657708	1285316	2143841	1510184	1068935	1893098	1129621	1849715	2912274	2037770	781395	1087555	2342010	21467808	910875	831223	1038145	1122452
Schottenol ferulate	Phenolic acids	3646623	4264891	3913120	4342261	1279670	1206890	8328752	7974120	7807216	7757864	1316635	4293466	5262011	8434417	8249954	4342686	4652032	8606044	8031465	8429286	1140225	7928612	6731429	7642555	4299304	5187295	8958049	14670712	4514136	5178294	7648626	7989505	9212748	7801702	1176163	8524270	5803294	6352391	1208487	1302300	4438388	4344850	9384787	8592931	3105634	3598964	7697301	8547178
Verbascoside	Phenolic acids	1	1	1	1	1	1	140535	1	1	1	1	1	1	1	550088	1	1	1	1	1	89122	1	589461	116438	1	1	469380	452356	1	1	1	1	1	611859	1	116135	1	1	603922	1	1	1	1	1	1	459544	1	1
2-S-Glutathionyl caftaric acid	Phenolic acids	1	212151	248004	1	1	1	1	1	98685	122198	124884	1	154333	320873	318826	162854	1	1	1	1	1	1	1	1	246974	1	1	251478	414782	456120	1	1	155359	1	1	128182	203198	179637	1	1	1	1	110829	109877	1	1	214428	1
1-Sinapoyl-2-feruloylgentiobiose	Phenolic acids	1	1	1	1	1	1	1	1	1	1	165103	1	1	1	1	1	1	131583	1	194211	1	1	1	1	1	136379	1	1	1	1	1	1	112898	1	1	1	274541	445248	1	186279	1	1	1	140715	1	1	1	1
1,2-Disinapoylgentiobiose	Phenolic acids	852892	943080	1387061	1098405	1	1	1	1	1	1	1	1255032	1117660	1	1	1357296	935149	1	1	1	1	1	1	1	1513769	1221616	1	1205443	594503	1185178	1	1	1	1	1	1	1633650	1582525	1175720	1211991	1366535	817477	1	1	1023807	1020989	1	1
1,2,2'-Triferuloylgentiobiose	Phenolic acids	373776	401343	686083	343724	99051	739086	841261	516492	146969	157768	1	610369	292488	361340	119618	513082	370330	1	150428	428357	834459	1	130500	684992	390158	687833	1	519703	140519	147319	647213	95939	1	309185	640291	367334	517554	307336	261104	91964	983870	222752	380430	110133	180914	186872	582879	391529
2,5-di-S-Glutathionyl caftaric acid	Phenolic acids	1	1	1	1	1	1	1	1	1	1	135012	1	1	1	1	1	1	1	1	128316	1	1	1	1	1	120111	1	1	1	1	1	1	112170	1	1	1	198638	259550	1	169931	1	1	1	90350	1	1	1	1
1-Sinapoyl-2,2'-diferuloylgentiobiose	Phenolic acids	117088	1	243996	1	1	195695	371684	129585	1	1	1	171059	1	94772	1	141791	1	1	1	166248	348788	1	1	290529	110080	211900	1	179450	1	1	231762	1	1	1	287207	138002	175620	94562	1	1	266286	1	1	1	1	1	253183	138041
Pinosylvin	Stilbenes	118190	793765	276717	277503	932187	758268	1	667968	535766	1	389490	488157	573550	834826	265400	378911	309140	466851	367818	380644	343721	744333	234821	240823	527475	1	840873	755690	394897	674483	795519	864209	418433	345052	438430	605542	307363	555937	654000	679678	528980	238011	721466	583901	451481	1	417511	346364
Resveratrol	Stilbenes	120423	2217645	1491917	116630	2762660	2542953	2194819	479135	554815	498440	1014197	2222494	573706	2588868	1	4051565	3639272	1727319	3151141	380733	426156	91187	1797339	373090	2469494	2310272	3138508	638505	4331603	2949400	339554	323474	625062	212774	2305344	2638823	2812880	2045611	2871783	4158822	3618566	3669530	548002	1708972	80764	379000	598225	2127175
Piceatannol	Stilbenes	1988849	2139509	2120957	1979991	2294915	1837320	2433459	1973732	2029105	1709091	1643811	2131320	2276921	1957309	1966523	1595371	2284753	2087140	1976943	2155157	1935581	1991192	1847386	1957201	1934263	2095340	2180491	2167994	2009435	2149944	2070944	2351529	2212580	1795629	2098072	1938697	2022731	1729637	644142	3576673	2187768	2250763	2259395	1970295	1915025	1608149	1941293	1824604
Pterostilbene	Stilbenes	1	1593840	1197338	1339885	1953824	1603553	465739	1319994	978284	1617493	1715129	1359444	1334011	1249703	1147396	1113361	1199671	936206	1331295	1301003	1186977	1698867	1275836	1081788	845283	1042054	1218773	971561	1244001	1366080	334448	313397	1862959	1678603	1161107	1313565	980019	1341831	399239	1	1076227	1099965	1685486	1248538	1482158	880063	1349421	1343875
Piceatannol 3-O-glucoside	Stilbenes	1	1	1	1	152609	1	1	1	1	1	1	1	1	1	1	1	1	1	1	1	1	1	1	1	1	1	1	1	1	1	1	1	1	1	1	1	1	1	1	1	1	1	1752790	633654	959687	1082095	1	1
Resveratrol 5-O-glucoside	Stilbenes	1	298355	1	1	772515	685013	1	1	1	364409	670334	355411	1	1	1	1	1	1	1	1	1	1	300221	1	1	1	1	313031	1	1	112154	1	956146	762042	1	1	1	1	1	1	1	1	1	1	502766	394202	1	1
Resveratrol 3-O-glucoside	Stilbenes	1	1	1	1	1	1	1	1	1	1	1	1	1	1	1	1	1	1	1	1	1	1	300221	1	1	1	1	1	1	1	112154	1	956146	762042	1	1	1	1	1	1	1	1	1	1	502766	394202	1	1
d-Viniferin	Stilbenes	199249	1	1	1	1	1	1	1	1	1	1	1	173221	1	1	1	1	1	1	964188	1	1	1	1	1	1	1	1	1	1	1	1	1	1	1032179	1630385	1	148137	1	1	1	1	1167225	1214004	1	1	1188054	781817
Pallidol	Stilbenes	199249	1	1	1	1	1	1277839	3963899	4892593	7927626	5143140	1	173221	1	1	1	1	3554450	3580019	964188	992908	3601779	3589925	2499771	1	1	1257283	1192742	1	1	1982512	2038095	4305925	4390811	1032179	1630385	1	148137	1472282	1351441	1	1123126	1167225	1214004	2747883	4080457	1188054	781817
[truncated: 14 more columns]

## Sheet: Table S5
Table S5. Two-way analysis and Duncan test for phenolic content in tomato berries of optimal (Pizzacchera) and sub-optimal (Felletti) fertility.
Source of variance	Flavonoids	Lignans	Other polyphenols	Phenolic acids	Stilbenes
	mg eq. g-1DM	mg eq. g-1DM	mg eq. g-1DM	mg eq. g-1DM	mg eq. g-1DM
Thesis (T)
LowN	4.1 ± 1.5	13.0 ± 1.9	55.0 ± 11.5a	30.8 ± 7.2	0.5 ± 0.2
AMF	3.8 ± 1.6	12.8 ± 3.1	44.1 ± 16.2ab	32.4 ± 6.2	0.5 ± 0.1
AMF+LowN	4.9 ± 2.2	10.9 ± 4.9	31.9 ± 13.6b	24.0 ± 11.6	0.5 ± 0.1
AMF+T.atroviride+LowN	4.1 ± 1.1	11.2 ± 4.0	37.9 ± 19.3b	27.3 ± 12.8	0.5 ± 0.1
Control	4.9 ± 1.7	12.7 ± 2.8	37.4 ± 15.7b	27.7 ± 9.6	0.6 ± 0.2
Farm (F)
Pizzacchera	3.3 ± 1.0a	14.1 ± 2.1a	48.9 ± 13.7a	33.5 ± 8.9a	0.6 ± 0.1a
Felletti	5.4 ± 1.5b	10.1 ± 3.5b	33.6 ± 16.5b	23.4 ± 8.3b	0.4 ± 0.1b
Significance
T (df = 4) - p value	0.278	0.095595	0.00129	0.121	0.481
F value	2769	2093	5263	1927	0.882
F (df = 1) - p value	1.68e-09	4.68e-08	4.73e-05	1.26e-05	1.6e-05
F value	54069	41344	19849	23481	22813
T*F (df = 4) - p value	0.0239	0.000459	0.36782	0.128	0.83
F value	3088	6075	1098	1884	0.368
Residuals (df = 50)
